# Supplementary material for: A genome‐wide association meta‐analysis of all‐cause and vascular dementia
Source: Alzheimers Dement. 2024 Jul 24;20(9):5973–95. doi: 10.1002/alz.14115 (PMC11497727; doi:10.1002/alz.14115)
Supplement: Supplementary file 2 — Supporting Information [file ALZ-20-5973-s004.xlsx]

## Sheet: File SF1 Description
Table S1. Study demographics and description
Table S2. GWAS meta-analysis results, European Ancestry, ACD
Table S3. GWAS meta-analysis results, European Ancestry, VaD
Table S4. Cross-Ancestry GWAS meta-analysis results for ACD
Table S5. Cross-Ancestry GWAS meta-analysis results for VaD
Table S6. Association of ACD risk SNPs with related traits at genome-wide significance
Table S7. Regional genetic overlap between ACD and VaD and related vascular and neurological traits with high probability (> 90%), using a Bayesian pairwise GWAS approach
Table S8. LD score regression (LDSR) estimates of the genome-wide genetic correlation between ACD and VaD and related vascular and neurological traits
Table S9. Genome-wide correlation with other traits
Table S10. MTAG analysis of ACD with prioritized traits from ashr analysis
Table S11. CC-GWAS for AD and ACD
Table S12. CC-GWAS, VaD-AD
Table S13. CC-GWAS for Stroke and ACD
Table S14. Transcriptome wide association statistics (TWAS) of ACD and VaD with gene expression from related tissue types
Table S15. Pathways analysis results for ACD signals
Table S16. Pathways analysis results for VaD signals
Table S17. Gene Ontology analysis for VaD for signals
Table S18. Gene Ontology analysis results for VaD signals
Table S19. Disease association analysis for ACD signals
Table S20. Disease association analysis for VaD signals
Table S21. MAGMA geneset analysis for ACD
Table S22. MAGMA geneset analysis for VaD
Table S23. Phenome-wide associationn study of rs11911 (SPRY2) using 4756 GWASs
Table S24. GWAS catalog analysis for ACD
Table S25. Drug association analysis results for ACD

## Sheet: Table  S1( Study Descript.)
Study	Ancestry	N/Control	ACD cases	VaD cases	% of VaD	Age (mean)	Sex (%F)	Imputation	Diagnostic Method
3C	EA	6475	808	162	20.1	74.2	61	HRC	NINDS-AIREN
AGES	EA	5656	1501	118	7.9	76.1	61	1000G	DSM-IV
ARIC	EA	3145	165	36	21.8	75.5	60	1000G/HRC	DSM-5/ ICD-9
ASPREE	EA	12480	319	NA	NA	75	55	HRC	DSM-IV
CHS	EA	2169	508	156	30.7	74.9	61.5	HRC	ADDTC
FVG	EA	804	73	NA	NA	58.2	58.3	IRGP	ICD10
FHS	EA	4175	679	167	24.5	54.6	54.3	HRC	DSM-IV / NINCDS-ADRDA / NINDS-AIREN
GRACE	EA	12599	7516	1953	26	78.8	68.2	TOPMed	NINCDS-ADRDA / NINDS-AIREN
GREAT-AGE	EA	1504	138	7	5..1	73.7	50.3	HRC	ICD10
HKOS	AS	2373	349	66	18.9	60.1	67.9	HRC	ICD10
HUNT	EA	69633	3982	681	17.1	67.7	57.4	HUNT	ICD9-ICD10
MEMENTO	EA	2050	263	36	13.7			HRC	DSM-IV / NINCDS-ADRDA /NINDS-AIREN
MYHAT	EA	865	50	NA	NA	83.7	59.5	1000G	CDR
ROSMAP	EA	1335	626	NA	NA	79.8	69.7	HRC	Brain autopsy
RS (1,2,3)	EA	11390	1715	178	10.4	63.6	56.8	HRC/1000G	DSM-III-R
ADGC-NAJ-2011	EA	15675	8309	NA	NA	75.4	59.5	HapMap2	DMS-IV ; NINCDS-ADRDA (+ others)
UKB	EA	314278	17008	332	NA	66.1	63.1	HRC/1000G/UK10K	Proxy-AD [ICD10 for VaD]
Total European Ancestry		466606	44009	3892
ARIC	AA	905	101	31	30.7	75.5	60	1000G/HRC	DSM-5/ ICD-9
CHS	AA	514	194	65	33.5	74.9	61.5	HRC	ADDTC
ADGC-Reitz	AA	5896	1968	NA	NA	80.5	63.9	1000G	NINCDS-ADRDA
Total African Ancestry		7315	2263	96
HKOS	AS	2373	349	66	18.9	60.1	67.9	HRC	ICD10
HARMONIZATION	AS	385	153	49	32	73.6	55		IC10
Total Asian Ancestry		2758	502	115
SALSA	HA	1271	128	35	27.3	68.9	58.6	HRC	IC10
Total Hispanic/Latino Ancestry		1271	128	35
Total Stage 1 for ACD and VaD		477950	46902	4138
EADB	EA	275745	NA	4564	NA	73.6	55	See description	See description
Total Stage 1 + 2 for ACD and VaD		753695	46902	8702
Sample size: 800,597
AA: African Ancestry; EA: European Ancestry; AS: Asian Ancestry; HA: Hispanic/Latino Ancestry

## Sheet: Table S2 (ACD-European)
Supplementary Table S2. GWAS meta-analysis results, European Ancestry, ACD
SNP	Gene	CHR	POS	EA	NEA	EAF	FreqSE	FRQMIN	FRQMAX	BETA	StdErr	P-value	Direction	HetISq	HetChiSq	HetDf	HetPVal	N	func	CADD
rs429358	APOE	19	45411941	C	T	0.1515	0.0185	0.1045	0.1756	1.1728	0.0167	6.87e-305	+++++++++++++++++?++?+	98.3	1104.48	19	2.534e-222	466187	exonic	20.34
rs4663105	BIN1	2	127891427	C	A	0.4151	0.0211	0.3852	0.4481	0.156	0.0128	5.856e-34	+-+-++++--++++-++?++?+	63.4	51.892	19	6.868e-05	466071	intergenic	0.35
rs12453	MS4A6A	11	59945745	C	T	0.3998	0.0169	0.3797	0.429	-0.0933	0.0112	1.116e-16	---++-----+------?-+--	13.2	23.037	20	0.287	482527	exonic	0.48
rs10792832	PICALM	11	85867875	A	G	0.3585	0.0113	0.3316	0.3855	-0.0857	0.0115	8.234e-14	--++++--------+--?++--	61.8	52.41	20	9.92e-05	482529	intergenic	3.958
rs10948367	CD2AP	6	47585615	G	A	0.2712	0.0099	0.2487	0.3044	0.0886	0.0122	4.041e-13	+++++-++++++++++-?++++	4.2	20.88	20	0.4042	482246	intronic	7.372
rs4295	ACE	17	61556298	C	G	0.3897	0.0182	0.3348	0.4294	-0.0784	0.0115	1.014e-11	---+---++++------?----	10.8	22.43	20	0.3176	481856	intronic	6.51
rs4844610	CR1	1	207802552	A	C	0.1846	0.0107	0.1658	0.1956	0.0961	0.0142	1.245e-11	+?++++-+--+--++++?-+++	71.4	66.468	19	3.519e-07	476254	intronic	4.822
rs2906644	PILRB	7	99956290	G	C	0.1294	0.0151	0.0998	0.1486	-0.1016	0.0176	7.627e-09	--+?+--??------++?-+--	0	8.219	17	0.9616	478024	ncRNA_intronic	4.598
rs3764650	ABCA7	19	1046520	G	T	0.0957	0.0154	0.0601	0.1299	0.1141	0.02	1.125e-08	++-?++-?-+-+++??+?+-++	35	24.604	16	0.07712	467592	intronic	4.775
rs9323877	SLC24A4	14	92934269	G	A	0.2521	0.0196	0.2161	0.2887	0.0699	0.0127	3.804e-08	++-+-++++++++++++?++++	0	19.881	20	0.4654	482413	intronic	3.44
rs1532278	CLU	8	27466315	T	C	0.3819	0.0183	0.349	0.4102	-0.0629	0.0116	6.262e-08	--+----+++------+?+---	66.2	59.185	20	9.516e-06	482525	intronic	8.441
rs7912495	USP6NL	10	11718713	G	A	0.4612	0.0173	0.4341	0.4945	0.0684	0.0127	6.774e-08	+++-+++++-++++-+-?++?+	0	15.343	19	0.7006	466044	intergenic	2.713
rs17125924	FERMT2	14	53391680	G	A	0.0928	0.0114	0.0633	0.1091	0.1009	0.0189	9.38e-08	+++?+++--+-+-+-+-?++++	2.6	19.508	19	0.4247	479549	intronic	1.421
rs11767557	EPHA1-AS1	7	143109139	C	T	0.1998	0.0091	0.1882	0.224	-0.0742	0.0139	9.721e-08	-------++--++-++-?----	31.2	29.052	20	0.08675	482531	ncRNA_intronic	2.131
rs1854554	SEMA4D	9	92155871	A	G	0.409	0.0102	0.3889	0.423	0.0598	0.0113	1.096e-07	+++-+-+-+-++++-++?+-++	4	20.83	20	0.4072	481468	intergenic	2.906
rs7118826	ANO3	11	26195535	G	C	0.4585	0.0127	0.4426	0.5112	0.0686	0.013	1.238e-07	++--++-+++++-+++-?+-?+	18.7	23.368	19	0.2215	465399	intergenic	0.789
rs79832570	SPATC1	8	145097720	C	T	0.086	0.0115	0.0661	0.0976	0.1433	0.0272	1.385e-07	++-?+++??--??+??+?++?+	37.3	19.147	12	0.08504	445147	intronic	3.849
rs13010870	RBM43	2	151765163	C	T	0.2162	0.0142	0.1832	0.2371	-0.0732	0.014	1.649e-07	+-+++----+----+--?----	0	18.774	20	0.5366	481860	intergenic	14.82
rs1354106	CD33	19	51737991	G	T	0.3441	0.0231	0.3096	0.4042	-0.0614	0.0117	1.673e-07	-+++--+-+-+---++-?----	6.4	21.373	20	0.3755	482234	intronic	1.027
rs6014724	CASS4	20	54998544	G	A	0.0874	0.0141	0.0564	0.1076	-0.1071	0.0205	1.863e-07	-+-?----+--------?-+--	0	18.603	19	0.4825	479344	intronic	9.225
rs897150	TRIB1	8	126576702	A	G	0.3016	0.0302	0.2519	0.3556	-0.0634	0.0123	2.33e-07	---+-++-+---+----?----	4	20.842	20	0.4065	482096	intergenic	2.948
rs11168036	HBEGF	5	139707439	T	G	0.4933	0.0149	0.4469	0.5034	0.0572	0.0111	2.336e-07	+-+--+-++++--+++-?++++	0	18.21	20	0.5735	482150	intergenic	16.52
rs17269688	NCK2	2	106469267	G	A	0.025	0.0067	0.0153	0.0362	-0.1937	0.0375	2.389e-07	-+-??--+??-+---++?-+--	41.8	27.478	16	0.03647	470694	ncRNA_intronic	7.349
rs677649	RNU6-11P	7	123439244	T	G	0.1756	0.0086	0.1528	0.1862	0.0851	0.0165	2.505e-07	+?++-+-+-+++++-++?-+?+	9.9	19.987	18	0.3336	459185	intergenic	0.143
rs8081878	ZNF652	17	47436812	T	A	0.4634	0.0131	0.4283	0.4903	0.057	0.0111	2.609e-07	++--+++---+++++-+?++++	9.9	22.19	20	0.3303	482307	intronic	3.168
rs4654450	RP1-37J18.2	1	4667378	G	A	0.3314	0.0126	0.3155	0.3565	-0.0697	0.0135	2.684e-07	----+--+------+--?--?-	16.2	22.679	19	0.2518	465583	intergenic	1.655
rs11218343	SORL1	11	121435587	C	T	0.0364	0.0093	0.0161	0.0465	-0.1658	0.0323	2.909e-07	-+-?+---?----+---?-?--	20.7	21.432	17	0.2076	466857	intronic	3.602
rs2297508	SREBF1	17	17715317	C	G	0.3659	0.0272	0.3211	0.4052	-0.0585	0.0116	4.604e-07	-+++---+---------?-+--	31.9	29.367	20	0.08078	482190	exonic	1.572
rs442495	ADAM10	15	59022615	C	T	0.3245	0.0241	0.2699	0.3543	-0.0599	0.0119	4.722e-07	-+-++++++--++-+--?-+--	41	33.895	20	0.02684	482431	intronic	2.348
rs13316744	AC091493.2	3	16742711	C	G	0.4544	0.0259	0.3885	0.4972	-0.0549	0.0111	7.609e-07	----+---+---+-+--?-+--	0	15.72	20	0.7338	481886	intergenic	1.242
rs7068231	ANK3	10	61784928	T	G	0.4005	0.015	0.3707	0.4141	-0.0579	0.0117	7.833e-07	------+-------+--?+---	11.1	22.503	20	0.3139	481338	intergenic	2.662
rs834398	GABRB2	5	160528276	G	A	0.1971	0.0201	0.1576	0.2471	0.0793	0.0161	8.951e-07	++++++-+++++-+---?++?+	0	11.885	19	0.8905	465325	intergenic	2.923
rs62013908	RBFOX1	16	5991314	G	C	0.2547	0.0093	0.2402	0.2716	0.0724	0.0148	9.422e-07	++--+++++-++++-++?+-?+	3.9	19.767	19	0.4087	465261	ncRNA_intronic	2.202
rs17765431	SLC8A3	14	70622948	G	T	0.0783	0.0068	0.0706	0.1055	0.1129	0.0231	9.685e-07	+--?+++--+-+++++-?++?+	26.4	24.466	18	0.1403	463144	intronic	1.499
rs112537817	FAM19A2	12	62308897	G	A	0.0197	0.0038	0.0118	0.0257	0.2248	0.0464	1.242e-06	+--?+++???++++--+?++?+	13.3	17.293	15	0.3017	459413	intronic	0.028
rs1639034	GNA12	7	2885235	G	A	0.4018	0.016	0.363	0.4262	0.062	0.0128	1.251e-06	--+++--+-+++++-++?++?+	45.3	34.764	19	0.01491	465956	intergenic	4.395
rs71538860	Y_RNA	7	14051383	G	A	0.0223	0.0025	0.0192	0.0263	0.2519	0.0524	1.504e-06	+++??+????+??+++??++?+	36.7	15.788	10	0.1059	439064	upstream	3.505
rs35682329	HMGN2P18	1	155121143	G	A	0.016	0.0039	0.0103	0.0242	0.2639	0.0553	1.783e-06	+++??+?-??-+++?????+?+	0	7.279	10	0.6989	428516	ncRNA_exonic	12.17
rs36006255	CD86	3	121770644	C	A	0.1464	0.0059	0.1266	0.1768	-0.0861	0.0182	2.2e-06	--++-----------+-?--?-	8.8	20.825	19	0.3465	465954	intergenic	2.634
rs7126035	KIRREL3	11	126381461	C	T	0.1335	0.0167	0.0981	0.1508	0.086	0.0183	2.603e-06	+++++++++--+++-++?++?+	0	15.274	19	0.705	466126	intronic	6.321
rs76792388	RASGEF1C	5	179629485	C	A	0.1098	0.0142	0.0978	0.1421	0.0958	0.0205	3.055e-06	+-+?++++---++++++?++?+	0	17.476	18	0.4906	462831	intronic	14.28
rs59377457	TMPRSS11A	4	68826930	G	A	0.2199	0.0149	0.1966	0.2449	0.0702	0.0151	3.355e-06	+-++-+++---+++-++?+-?+	17.7	23.091	19	0.2334	466137	ncRNA_intronic	2.333
rs17127524	DNAJC6	1	65797988	C	T	0.0336	0.0063	0.0256	0.0467	0.1474	0.0318	3.535e-06	+++?-+-+??++-++-+?++++	20	21.243	17	0.2156	477188	intronic	5.501
rs181865845	RPS27P20	11	129368087	G	A	0.0256	0.0035	0.0199	0.0302	0.1946	0.0422	4.002e-06	+++?-++???++++++-?++?+	26.8	20.481	15	0.1543	459261	intergenic	0.097
rs11987986	RP11-63E5.6	8	290044	G	T	0.0191	0.0039	0.0144	0.0265	0.2104	0.0457	4.088e-06	++???+-+??++++++-?++?+	0	8.874	14	0.839	452193	intergenic	3.024
rs9567265	CCDC122	13	44386266	T	C	0.3119	0.0276	0.25	0.3708	0.063	0.0137	4.278e-06	+++++++--++-+++++?-+?+	2.9	19.572	19	0.4207	465872	intergenic	4.929
rs118158255	RP11-664H7.1	11	81251949	G	T	0.048	0.0068	0.0366	0.0572	0.1394	0.0304	4.462e-06	+++?++-??+++++-++?++?+	10.4	17.851	16	0.3327	461611	intergenic	1.153
rs55818489	CRHR1	17	43841308	G	C	0.3849	0.0071	0.367	0.4023	0.0633	0.0138	4.516e-06	++++++--++++++-++?++?+	0	17.573	19	0.5511	465178	ncRNA_intronic	2.324
rs2830477	ADAMTS1	21	28137339	C	T	0.262	0.0079	0.2539	0.2821	-0.0577	0.0126	4.727e-06	-+--+------+----+?-+--	0	16.514	20	0.6843	482088	intergenic	0.371
rs753897	LINC01119	2	47102655	G	A	0.2868	0.0156	0.2656	0.3153	0.0644	0.0141	4.881e-06	+++--+++-+++-++-+?+-?+	0.9	19.177	19	0.4455	464934	intergenic	2.491
rs143446632	RP11-469L4.1	3	132738489	C	A	0.0143	0.0023	0.012	0.0194	0.3046	0.0667	4.907e-06	+-???+????+???+++?++?+	0	2.782	9	0.9723	369486	ncRNA_intronic	1.5
rs7180627	FAM169B	15	99067955	A	G	0.126	0.0152	0.1002	0.1458	0.0777	0.017	5.126e-06	+?--++-+-++++--++?-+++	19.6	23.63	19	0.2107	475911	intergenic	3.942
rs78057930	CDH18	5	20541014	G	A	0.019	0.0037	0.0109	0.0228	0.2499	0.0549	5.262e-06	++-??-????+?++?++??+?+	50.3	20.118	10	0.02816	429209	intronic	0.057
rs62213385	PDE9A	21	44158264	C	T	0.1874	0.0092	0.1779	0.2154	0.0729	0.016	5.532e-06	+++-++++-+-++++++?+-?+	0	13.556	19	0.809	465954	ncRNA_intronic	1.461
rs12449792	FMNL1	17	43302259	C	T	0.4579	0.0293	0.405	0.4937	-0.058	0.0128	5.649e-06	----++++-------+-?-+?-	0	18.628	19	0.4809	465599	intronic	11.71
rs62453586	CCZ1	7	5946197	G	C	0.3476	0.0078	0.336	0.3605	-0.0638	0.0141	6.156e-06	+-+---+-?+-------?--?-	0	15.725	18	0.6117	463495	intronic	0.437
rs76623552	MCF2L	13	113691546	G	A	0.0747	0.008	0.063	0.0905	0.1075	0.0238	6.243e-06	+++?--++++-++++++?++?+	0	14.896	18	0.6691	463212	intronic	4.547
rs1234820	ENDOU	12	48106488	G	T	0.1718	0.0202	0.1316	0.1936	-0.0754	0.0167	6.266e-06	-+-++-+++---+----?-+?-	0	11.287	19	0.9138	466017	ncRNA_intronic	2.379
rs1030985	KCNB2	8	73745466	T	G	0.3402	0.0157	0.3211	0.3737	0.0594	0.0132	6.34e-06	++++-+++-+--+++++?+-?+	17.8	23.118	19	0.2322	466030	intronic	6.246
rs145650600	KCNK13	14	90653729	G	C	0.0152	0.0031	0.0113	0.0196	0.2974	0.0659	6.455e-06	++???+????+????++?++?+	0	6.324	8	0.611	365384	intergenic	2.559
rs111357651	MYO16	13	109814452	C	A	0.0347	0.0048	0.0261	0.053	0.1526	0.0339	6.556e-06	+++?+++-++++-+++-?+-?+	8.9	19.76	18	0.3465	462961	intronic	1.22
rs67114353	RP11-774G5.1	4	181043819	C	T	0.2919	0.0105	0.2751	0.313	-0.0629	0.014	6.703e-06	--+-+-++-+-------?--?-	0	17.09	19	0.5838	465427	intergenic	0.04
rs5010942	HIVEP3	1	42107049	C	T	0.0441	0.0063	0.0309	0.0542	-0.1461	0.0325	6.901e-06	--+?+-++-+--+-+--?--?-	16.5	21.552	18	0.2525	463141	intronic	6.121
rs72891514	LINC00669	18	37375561	G	C	0.0183	0.0034	0.0126	0.0258	0.2016	0.0449	7.202e-06	+--??++???+++++-+?++?+	21	17.73	14	0.2194	453214	ncRNA_intronic	3.579
rs76855300	APH1B	15	63595878	C	T	0.1245	0.0179	0.0857	0.1569	0.0909	0.0203	7.456e-06	+++?-++??----+---?++?+	22.8	20.719	16	0.1896	461397	intronic	7.182
rs28546867	SNTG2	2	1238956	G	T	0.2102	0.0311	0.1536	0.2527	0.073	0.0163	7.473e-06	+++-+++-++++-+-++??-?+	0	17.281	18	0.5039	453598	intronic	6.87
rs12264367	MGMT	10	131320026	G	A	0.159	0.0074	0.1302	0.1673	0.0694	0.0155	7.785e-06	+++++++--+---+--+?+-++	7.7	21.675	20	0.3584	482518	intronic	6.246
rs6518681	RP3-438O4.4	22	30609554	A	G	0.0787	0.0057	0.0713	0.0902	0.1026	0.0229	7.837e-06	+?+?++--++++++-++?++?+	0	11.892	17	0.8066	456722	intergenic	5.156
rs1930863	RNU6-54P	13	71000385	T	C	0.1775	0.0113	0.1612	0.1965	0.0746	0.0167	7.999e-06	+?++++-+--++++-+-?++?+	0	10.315	18	0.9212	459412	intergenic	1.896
rs28567888	KCNMB2	3	178431520	C	T	0.2675	0.0156	0.2483	0.2966	0.0634	0.0142	8.242e-06	++---++--++++++--?+-?+	27.1	26.053	19	0.1287	465436	ncRNA_intronic	3.85
rs12780504	RP11-184A2.3	10	3788332	G	A	0.0368	0.0059	0.0283	0.0428	0.1654	0.0371	8.425e-06	+++??+++??+??----?++?-	66.9	39.23	13	0.0001837	445730	intergenic	0.435
rs2243655	MPP7	10	28344794	T	C	0.4329	0.0099	0.418	0.4597	-0.0501	0.0112	8.43e-06	-+-+--++-++-+----?----	0	18.018	20	0.5862	481909	intronic	0.917
rs1378069	VDAC1P5	12	55170462	C	T	0.4457	0.0183	0.4096	0.4813	-0.0494	0.0111	8.528e-06	-++++---++--+----?+---	25.6	26.891	20	0.1384	482522	intergenic	0.037
rs79207260	ABCC13	21	15616324	C	T	0.0755	0.008	0.0628	0.0888	0.1031	0.0232	8.65e-06	+-+?-++-+--++++++?+-?+	43.3	31.754	18	0.02351	463172	ncRNA_intronic	0.1
rs881699	RHPN1	8	144478004	G	A	0.1079	0.012	0.084	0.1248	-0.0838	0.0188	8.714e-06	+-+?+-+?+---+-++-?----	0	11.687	18	0.863	475560	intergenic	1.135
rs12787112	AGBL2	11	47687147	G	A	0.3459	0.0116	0.3262	0.4304	-0.0515	0.0116	8.853e-06	--+---+++-------+?----	0	13.172	20	0.8699	482481	intronic	2.899
rs72796098	AC005740.4	5	141408367	G	A	0.0684	0.0066	0.0553	0.0768	-0.1185	0.0267	8.98e-06	---?+--?+--------?--?-	0	12.17	17	0.7898	461963	intergenic	1.32
rs72946166	RP11-135M8__A.1	6	73231438	C	T	0.0513	0.009	0.0324	0.0668	0.1257	0.0283	9.046e-06	+--?-++-+-++-++-+?++?+	49.9	35.947	18	0.007167	463182	upstream	5.932
rs78566319	AHCYL2	7	129012006	G	A	0.0262	0.0022	0.0236	0.0347	0.1788	0.0403	9.061e-06	+-+?+++???+++++++?+-?+	13.1	17.261	15	0.3035	459487	intronic	9.814
rs79087498	PTPRD	9	8288563	G	C	0.0307	0.0082	0.0116	0.044	0.1699	0.0383	9.103e-06	-++?+++++?+++++--?+-?+	12.9	19.522	17	0.2994	461018	intergenic	0.608
rs80232382	RP5-899B16.2	6	140197462	C	T	0.0704	0.0047	0.0635	0.0821	0.108	0.0244	9.266e-06	++-?++++?++++++++?-+?+	0	15.895	17	0.5313	463007	ncRNA_intronic	0.023
rs10991386	ABCA1	9	107630433	G	A	0.4392	0.0188	0.4067	0.4763	0.0567	0.0128	9.735e-06	++-+++++-+++-++--?++?+	0	18.969	19	0.4588	464891	intronic	3.975
rs7581787	INPP5D	2	234077240	C	A	0.4507	0.0232	0.4113	0.4812	0.056	0.0127	9.83e-06	+--+--++-++++++++?+-?+	19	23.444	19	0.2183	465737	intronic	2.756

## Sheet: Table S3( VaD-European)
Supplementary Table S3. GWAS meta-analysis results, European Ancestry, VaD
SNP	Gene	CHR	POS	EA/NEA	EAF	FreqSE	FRQMIN	FRQMAX	BETA	StdErr	P-value	Direction	HetISq	HetChiSq	HetDf	HetPVal	N	func	CADD
rs429358	APOE	19	45411941	C / T	0.1549	0.0208	0.1026	0.1702	0.8794	0.0447	2.668e-86	+??+++++++++-+++	61.6	33.85	13	0.001268	284389	exonic	12.64
rs11911	SPRY2	13	80910851	C / A	0.3756	0.0195	0.3381	0.398	-0.1466	0.0312	2.601e-06	--------+------?	0	13.79	14	0.4654	125990	UTR3	3.309
rs7101996	GALNT18	11	11259298	T / C	0.4198	0.0181	0.3917	0.4627	-0.1362	0.0292	3.063e-06	-----+----------	19.7	18.669	15	0.2291	292032	intergenic	2.125
rs2845990	CTD-2151A2.1	5	98907502	C / T	0.352	0.0102	0.3291	0.3699	-0.1383	0.0297	3.237e-06	-+-+------------	4.6	15.726	15	0.4005	292393	ncRNA_intronic	0.179
rs117904289	FOXA2	20	22782154	G / A	0.0858	0.0043	0.077	0.0968	0.2516	0.0541	3.345e-06	+?+?+?+??++++?++	0	3.891	9	0.9184	272540	intergenic	0.77
rs838941	SCARB1	12	125183316	A / G	0.4261	0.0193	0.4083	0.4568	0.1344	0.029	3.562e-06	+-+-+-++--++++++	0	12.768	15	0.6202	292126	intergenic	2.283
rs17418160	ERBB4	2	213119022	C / T	0.0396	0.0069	0.0319	0.0504	0.3341	0.0721	3.585e-06	-?+?+?+??+++??++	0	5.234	8	0.7323	268620	intronic	5.744
rs77542509	TRPC6	11	101415824	C / T	0.058	0.0064	0.0424	0.0693	-0.3038	0.0664	4.765e-06	??-?+?-??---??--	0	4.306	7	0.744	262397	intronic	8.881
rs6127311	RNU4ATAC7P	20	53501017	C / T	0.0532	0.0093	0.0383	0.0643	-0.3141	0.0687	4.829e-06	??-?-?-??---??--	0	3.975	7	0.7827	262383	intergenic	2.08
rs35945091	LCN1P2	9	136185411	C / T	0.2227	0.0111	0.21	0.2456	0.164	0.036	5.154e-06	-?+++++--+++-+++	17.6	16.996	14	0.2564	289543	downstream	1.583
rs17059857	AC139085.2	18	74469493	C / T	0.0403	0.0055	0.0305	0.0475	0.358	0.0787	5.411e-06	??+?+?+??++-??++	0	6.67	7	0.464	262120	intergenic	1.743
rs143750890	RP1-37J18.1	1	4602505	C / T	0.0273	0.007	0.013	0.0348	0.4283	0.0943	5.557e-06	??+???+??+++??++	0	5.311	6	0.5046	257032	intergenic	0.921
rs9510987	SPAT13	13	24575243	G / T	0.2525	0.0099	0.2116	0.2601	0.1466	0.0325	6.278e-06	-?+++--+++++++++	0.4	14.06	14	0.4453	290264	ncRNA_intronic	2.907
rs55709546	PHACTR3	20	58261107	C / A	0.0484	0.0057	0.0386	0.0542	0.3044	0.0675	6.525e-06	+?+?+?+??+++??++	0	7.084	8	0.5276	268625	intronic	0.593
rs12667855	TMEM106B	7	12124166	T / G	0.0981	0.0185	0.071	0.1217	0.225	0.0499	6.592e-06	??+++-++?-++-+++	32.7	17.837	12	0.1207	279670	intergenic	1.097
rs281219	SEMA6D	15	47711652	A / G	0.1954	0.0222	0.1558	0.2129	0.1641	0.0364	6.648e-06	??+-+++++-++-+++	0	11.532	13	0.5663	283809	intronic	0.204
rs138352554	GBP1	1	89517105	G / A	0.0359	0.0074	0.0252	0.0447	0.3761	0.0837	6.946e-06	??+?+?-??++-??++	29.2	9.889	7	0.195	262268	downstream	2.21
rs16967121	RASGRP1	15	38923007	G / A	0.0658	0.0101	0.0496	0.0904	0.2605	0.0581	7.314e-06	+?+?+?+??++++?++	0	4.968	9	0.8371	272810	intergenic	0.269
rs11007123	WAC	10	28763005	C / T	0.2804	0.0167	0.2553	0.3117	0.1395	0.0312	7.696e-06	+++++++++++---++	0	7.952	15	0.9257	292377	ncRNA_intronic	0.115
rs4794009	GIP	17	47051955	A / G	0.4412	0.0182	0.4211	0.4675	0.1274	0.0286	8.172e-06	++++++++++++++++	0	12.896	15	0.6103	291977	intergenic	0.231
rs35448830	PRKCE	2	46080762	C / T	0.0368	0.0041	0.0291	0.0416	0.3346	0.0752	8.483e-06	??-?-?+??+++??++	64.4	19.67	7	0.006329	262346	intronic	5.291
rs11216069	AP000770.1	11	116507795	G / C	0.0923	0.0037	0.0821	0.0971	0.2256	0.0507	8.679e-06	+?+?++-+?+++-+++	21	15.186	12	0.2314	279331	intergenic	0.549
rs2233754	PSMA3	14	58755574	C / A	0.07	0.011	0.0378	0.0828	0.2575	0.0581	9.385e-06	+?+?+?-??++++-++	45	18.175	10	0.05209	274669	ncRNA_intronic	4.838
rs2130239	AC092661.1	4	118517212	C / T	0.0351	0.0074	0.0247	0.048	0.3573	0.0807	9.633e-06	+?-?+?+??+++??++	2.9	8.24	8	0.4104	268613	ncRNA_intronic	2.893
rs843596	PRDM5	4	121395169	T / C	0.415	0.0149	0.3831	0.436	-0.1339	0.0303	9.692e-06	+-++---++----+--	0	12.715	15	0.6243	292315	intergenic	6.084

## Sheet: Table S4(ACD-Cross-Ancestry)
Supplementary Table S4. Cross-Ancestry GWAS meta-analysis results for ACD
rsID	Gene	chr	pos	EA/NEA	Pval	MAF	beta	se	func	Pval_ancestry
rs10402524	BCAM	19	45329344	T/C	1.21431e-17	0.2336	-0.167782	0.0481248	intergenic	0.00113242
rs744373	BIN1	2	127894615	A/G	1.9082e-17	0.358	-0.139238	0.0308912	intergenic	0.667579
rs2278867	MS4A6A	11	59943109	A/T	1.72432e-15	0.2897	0.113064	0.0201776	intronic	0.409854
rs10792832	RNU6-560P	11	85867875	A/G	3.77742e-12	0.3135	-0.073794	0.0365084	intergenic	0.0969395
rs10948367	CD2AP	6	47585615	A/G	1.67249e-11	0.2328	-0.0420411	0.0171504	intronic	0.0171493
rs1408077	CR1	1	207804141	A/C	4.75549e-10	0.1412	0.0881409	0.0552982	intronic	0.15741
rs4295	ACE	17	61556298	C/G	1.60744e-09	0.3666	-0.0663703	0.0184645	intronic	0.376647
rs2208524	SNORA26	20	40423299	T/C	1.66079e-09	0.1268	-0.103351	0.0276094	intergenic	2.34446e-07
rs11691153	DAW1	2	228780072	T/C	1.83869e-09	0.1536	0.0999447	0.0254027	intronic	1.80288e-07
rs6853262	AC095061.1	4	61221892	C/T	6.22708e-09	0.06989	0.208484	0.112927	intergenic	1.84942e-06
rs2677386	PWRN2	15	24432053	T/C	7.18308e-09	0.3612	-0.0833468	0.017693	intergenic	1.32297e-07
rs7006786	ARHGEF10	8	1792639	G/A	8.81098e-09	0.08986	0.0973725	0.0459534	intronic	6.78357e-06
rs35483531	RP11-638I2.4	14	100653772	C/T	1.35487e-08	0.2993	-0.00317409	0.0245826	intergenic	7.55352e-08
rs170084	PMFBP1	16	72178483	T/A	2.79168e-08	0.107	-0.0685141	0.0291998	intronic	1.0165e-07
rs10940421	AC112198.1	5	54036059	A/G	3.34276e-08	0.372	0.0400571	0.0179853	intergenic	9.09423e-07
rs79045532	AC022431.2	5	55969295	G/A	3.56581e-08	0.05791	3.75682	3.51985	intergenic	0.00032931
rs138908633	EPB41L4A	5	111649017	G/A	3.76875e-08	0.03095	-0.0295906	0.0500994	intronic	3.61084e-07
rs74435987	RNU1-117P	12	89152253	G/T	4.20378e-08	0.08766	0.0781138	0.130858	intergenic	8.02749e-08
rs11225924	RP11-563P16.1	11	103493165	C/T	4.27111e-08	0.1034	0.15273	0.105445	intergenic	2.9071e-05
rs113747850	MAPK9	5	179710663	T/C	4.93363e-08	0.123	0.0708031	0.0240317	intronic	3.09427e-07
rs728986	FLT4	5	180051118	A/T	5.32949e-08	0.1156	-0.0867662	0.0398199	intronic	2.77881e-07
rs12780504	RP11-184A2.3	10	3788332	A/G	5.65596e-08	0.01617	0.534269	0.575881	intergenic	0.000205515
rs6758656	TRAPPC12	2	3459371	G/A	6.52819e-08	0.1965	0.0974151	0.0205196	intronic	3.99958e-07
rs72724691	RP11-138I17.1	4	137674615	T/G	6.62858e-08	0.1372	-0.0312096	0.0300433	intergenic	7.91711e-08
rs6496440	RP11-648K4.2	15	88320968	G/A	6.67577e-08	0.3113	-0.0342172	0.0217851	intergenic	6.50789e-08
rs12342798	PTPRD	9	8283663	A/T	6.92207e-08	0.0647	-0.191029	0.10608	intergenic	0.0200402
rs3019426	PARK2	6	162218041	A/G	7.03602e-08	0.03694	0.0405363	0.0671943	intronic	3.46249e-07
rs497631	RP1-111D6.3:TAB2	6	149541306	C/G	7.2438e-08	0.1735	-0.0881631	0.01618	ncRNA_intronic	3.43164e-07
rs59523784	PRKCB	16	23900809	A/G	7.30663e-08	0.08367	-0.0293113	0.0316537	intronic	1.54744e-06
rs12881735	SLC24A4	14	92932828	T/C	7.59915e-08	0.1562	0.0908386	0.0262554	intronic	0.0144793
rs116976316	LIG4	13	108753569	C/T	8.82191e-08	0.003794	-1.91653	0.765649	intergenic	1.88166e-05
rs1764667	KCNK1	1	233768187	G/A	1.00819e-07	0.4225	-0.0436721	0.0142806	intronic	1.64858e-07
rs17061363	snoU13	6	101529446	C/A	1.01279e-07	0.123	-0.138031	0.0350261	intergenic	0.000190356
rs8071023	CTD-3194G12.1	17	35020208	C/T	1.22273e-07	0.1707	-0.102816	0.0315057	intergenic	6.35632e-06
rs3772580	GYG1	3	148714025	C/G	1.43821e-07	0.2899	0.0371944	0.0174883	intronic	1.10521e-07
rs2667216	AC093326.1	2	485235	G/A	1.45946e-07	0.3111	0.0156923	0.0187892	intergenic	6.16736e-08
rs4553651	RP11-467L24.1	16	64689928	A/T	1.92377e-07	0.4491	-0.0688869	0.0130717	intergenic	6.39949e-08
rs79832570	SPATC1	8	145097720	T/C	2.17495e-07	0.03375	-0.686234	0.315528	intronic	0.0312301
rs74801837	RN7SL766P	13	22385300	G/A	2.18931e-07	0.02516	0.25848	0.385373	intergenic	2.45279e-07
rs4479213	CTD-3037G24.3	16	12712304	C/A	2.21547e-07	0.2887	0.0390197	0.0189752	intergenic	5.74937e-08
rs78100725	CTB-7E3.1	5	166371092	A/G	2.28307e-07	0.0635	-0.0188447	0.0470709	intergenic	6.72689e-08
rs7912495	RP11-138I18.2	10	11718713	A/G	2.51922e-07	0.3832	-0.0867435	0.0149442	intergenic	0.161722
rs7079482	EGR2	10	64692592	C/T	2.60547e-07	0.1755	0.0864319	0.022183	intergenic	4.13469e-07
rs28453882	TENM3	4	183317503	T/C	2.65767e-07	0.2508	0.0527806	0.0227862	intronic	2.0584e-06
rs73244078	MACROD2	20	15757000	A/G	2.72153e-07	0.02935	0.253532	0.0662027	intronic	0.0236659
rs9305742	MX2	21	42759133	G/C	2.74585e-07	0.4205	-0.0545744	0.0249974	intronic	1.31424e-06
rs12504638	RP11-540E16.2	4	182749236	C/G	2.75906e-07	0.4002	0.0785155	0.0192019	ncRNA_intronic	1.73958e-05
rs3183702	TOM1L2	17	17747289	A/G	2.82199e-07	0.3928	-0.068753	0.0186963	UTR3	0.00726164
rs11684242	AC096559.1	2	12453068	T/C	2.87746e-07	0.1815	-0.0345405	0.0200404	ncRNA_intronic	7.74933e-08
rs225526	RP4-800O15.3	12	126376712	C/T	2.9099e-07	0.3119	0.0389143	0.0219008	intergenic	1.01794e-07
rs17111338	RP11-129M6.1	14	41494855	A/T	3.11129e-07	0.1386	-0.0715115	0.0264882	intergenic	1.10578e-07
rs10306163	PTGS1	9	125149970	A/G	3.12129e-07	0.3433	-0.0417915	0.0258516	intronic	3.67485e-07
rs288071	MAP2	2	210408416	A/G	3.29218e-07	0.2817	-0.0070028	0.0168636	intronic	1.47291e-07
rs677649	RNU6-11P	7	123439244	G/T	3.48832e-07	0.1536	0.0286258	0.0275077	intergenic	0.000841735
rs1113744	RP11-525K10.3	16	80291807	A/G	3.49865e-07	0.1729	0.033047	0.0187514	ncRNA_intronic	9.13627e-08
rs2859879	PLG	6	161160083	G/A	3.71085e-07	0.3952	-4.34238e-05	0.0230179	intronic	1.16954e-07
rs7229232	RPL29P32	18	51140244	A/G	3.74463e-07	0.151	-0.0619573	0.0194421	intergenic	1.45563e-05
rs11636434	SLCO3A1:RP11-152L20.3	15	92701530	A/G	3.7612e-07	0.05132	-0.00352672	0.0726692	ncRNA_intronic	7.47324e-07
rs10235034	FAM220A	7	6352029	T/C	3.8391e-07	0.4824	0.0704754	0.0214105	intergenic	3.93793e-06
rs1788355	ZNF295-AS1	21	43430999	G/T	3.90863e-07	0.2494	-0.0806112	0.0184732	ncRNA_intronic	0.000771669
rs57757081	AC137675.1	3	27565720	G/A	3.92917e-07	0.07308	3.22839	3.55392	intergenic	8.56599e-07
rs2542942	CYBRD1	2	172425310	T/C	4.02468e-07	0.1627	-0.100673	0.0243477	intergenic	1.48403e-07
rs34192176	BBS9	7	33638974	G/A	4.10835e-07	0.1248	-0.0936297	0.0399055	intronic	1.99998e-07
rs8103065	TMEM143	19	48857239	A/G	4.15188e-07	0.04613	0.0315022	0.0762517	intronic	1.06317e-05
rs4608843	CHRNA9	4	40362798	T/C	4.17863e-07	0.477	0.0644097	0.016261	intergenic	0.000573289
rs147407273	FER1L4	20	34180053	C/T	4.18502e-07	0.05691	-0.0152852	0.0829422	ncRNA_intronic	1.1019e-05
rs1759493	STXBP3	1	109311336	A/G	4.46669e-07	0.4241	-0.0698864	0.0184636	intronic	2.43195e-06
rs144478038	ZBTB38	3	141086069	G/A	4.63973e-07	0.03275	0.641589	0.872962	intronic	0.00538871
rs2966028	RP11-53L24.1	16	73872154	T/A	4.99142e-07	0.2165	-0.0619751	0.018523	intergenic	7.7232e-07
rs2906644	STAG3L5P-PVRIG2P-PILRB:PILRB	7	99956290	C/G	5.24316e-07	0.03554	0.133208	0.104151	ncRNA_intronic	0.814158
rs7237452	DLGAP1	18	4029893	T/C	5.34174e-07	0.4026	-0.0258174	0.0154135	intronic	7.23787e-06
rs36113352	RP11-90B22.1	10	33699645	T/C	5.37261e-07	0.1266	-49.558	22.1688	intergenic	0.000197884
rs11730090	RP11-364P22.2	4	158548442	C/T	5.38937e-07	0.003794	-0.646638	0.661567	intergenic	2.02438e-07
rs947132	SLC44A3:RP11-465K1.2	1	95312659	A/G	5.45565e-07	0.2498	-0.0965928	0.0192145	ncRNA_intronic	8.12619e-05
rs17708965	RP11-342C20.2	13	88057413	A/G	5.6089e-07	0.02436	0.226946	0.288868	intergenic	2.42727e-07
rs11601011	CTD-2537L20.1	11	42856719	A/C	5.91139e-07	0.03454	0.852077	0.384537	intergenic	2.85044e-07
rs11682878	AC108039.1	2	61897554	C/A	6.00142e-07	0.2997	0.0389542	0.029109	intergenic	6.29144e-07
rs116173579	RN7SKP229	1	181801435	C/T	6.3649e-07	0.08387	0.239926	0.3226	intergenic	9.25186e-07
rs75145254	CCDC171	9	15794438	G/C	6.39155e-07	0.1376	0.522863	0.206019	intronic	7.41388e-06
rs12427579	RNA5SP32	13	72687136	A/G	6.40099e-07	0.2973	-0.00535464	0.0229285	intergenic	1.92014e-07
rs11069638	LINC00460	13	107035915	C/A	6.50529e-07	0.346	-0.0537672	0.022999	intergenic	3.31992e-06
rs2840834	TAAR8	6	132871083	A/G	6.51905e-07	0.2734	-0.0475249	0.0153043	intergenic	2.79164e-07
rs150148362	SLC35F3	1	234191488	G/A	6.71399e-07	0.004992	-1.54625	0.667166	intronic	0.0751653
rs2247785	GTF2F1	19	6392078	A/G	6.81169e-07	0.4265	0.0385871	0.0254389	intronic	1.83957e-07
rs3764650	ABCA7	19	1046520	T/G	6.99986e-07	0.2025	-0.0934686	0.0344264	intronic	0.412127
rs77211426	FAM120B	6	170691082	G/T	7.87902e-07	0.05731	-0.00780535	0.14822	intronic	0.000368227
rs77394266	RP11-411H5.1	1	102223293	T/C	8.06607e-07	0.106	-0.0875742	0.0252867	intergenic	2.61501e-06
rs12430583	PCDH9:PCDH9-AS2	13	67468100	C/T	8.09386e-07	0.2851	0.0283881	0.0168918	ncRNA_intronic	1.33209e-06
rs147528834	SETX	9	135151249	C/T	8.14468e-07	0.002596	0.225393	0.618982	intronic	0.000114181
rs6822456	TENM3	4	183650700	A/G	8.16031e-07	0.1408	-0.0419845	0.0355357	intronic	8.61066e-06
rs7226750	RP11-178F10.4	18	22136830	G/A	8.16351e-07	0.25	0.0331619	0.018124	intergenic	1.01752e-06
rs6492256	COL4A1	13	110953791	G/T	8.55939e-07	0.1649	0.0355592	0.03088	intronic	1.53371e-06
rs1697553	CD33	19	51727322	A/G	8.80924e-07	0.3458	-0.0565288	0.0192306	upstream	0.138119
rs7250834	NFIX	19	13119532	C/T	8.80985e-07	0.09525	-0.0273868	0.0306396	intronic	4.7985e-07
rs525910	EIF2AK4	15	40231500	A/G	9.21606e-07	0.4742	-0.0168017	0.0201425	intronic	4.2465e-07
rs17026335	RN7SL251P	2	85669971	C/T	9.25901e-07	0.09884	-0.305024	0.0656358	upstream:downstream	1.35932e-05
rs1427281	ADAM10	15	58959273	T/C	9.2591e-07	0.4724	0.0475757	0.0192192	intronic	0.0041253
rs5770980	SBF1	22	50886220	T/C	9.51352e-07	0.3365	0.0376995	0.0206994	intronic	2.55528e-07
rs35894803	CPNE4	3	131441674	A/C	9.63989e-07	0.2596	0.0632087	0.0193269	intronic	5.79602e-07
rs79019772	DOCK2	5	169067884	G/C	9.81111e-07	0.07029	-0.0684176	0.0898417	intronic	6.04982e-07
rs6551965	RP11-51P8.1	4	66729923	C/T	9.83971e-07	0.4994	0.0457521	0.0140096	intergenic	3.48765e-06
rs34846413	TMEM132D	12	129903996	C/T	1.00104e-06	0.02756	0.0654891	0.127578	intronic	1.42637e-06
rs80135306	NFIB	9	14259772	C/T	1.01114e-06	0.133	-0.11345	0.0269865	intronic	7.32709e-05
rs2836928	PCBP2P1	21	40543320	C/T	1.02171e-06	0.1516	0.00247914	0.0254267	ncRNA_exonic	1.98293e-06
rs13403641	AC007131.1:RP11-444A22.1:AC007131.2	2	59467224	G/C	1.02902e-06	0.1024	-0.0943772	0.023166	ncRNA_intronic	5.71284e-07
rs6100807	RP5-1043L13.1	20	58810126	G/C	1.05099e-06	0.1222	-0.044008	0.0377239	ncRNA_intronic	1.80621e-05
rs58837736	LINC00376	13	63851009	C/T	1.06952e-06	0.278	-0.0990678	0.0328278	intergenic	3.14762e-05
rs13268143	RP11-324F11.1	8	140093308	G/A	1.07569e-06	0.01158	0.00620936	0.0638488	intergenic	3.85521e-07
rs897150	RP11-136O12.2	8	126576702	A/G	1.08696e-06	0.1899	-0.0205811	0.0197951	intergenic	0.0121255
rs115971149	RGS7	1	241399027	C/T	1.098e-06	0.01418	0.200007	0.394705	intronic	4.93847e-06
rs72624885	PTPRG	3	62100553	A/G	1.13388e-06	0.3822	0.0202373	0.0161467	intronic	3.0963e-07
rs140773298	CORO2A	9	100926295	C/T	1.13541e-06	0.005591	1.21005	0.36011	intronic	7.05809e-05
rs2613835	RP11-30J20.1	8	137800467	A/G	1.14975e-06	0.356	0.00303999	0.0167176	ncRNA_intronic	3.16085e-07
rs117917043	RP11-302I18.3	1	220534206	C/T	1.16242e-06	0.02256	0.519673	0.211161	upstream	3.22284e-07
rs6997298	PSD3	8	18478528	A/T	1.18489e-06	0.4778	-0.0243517	0.0151175	intronic	5.30482e-07
rs4932809	CTD-2579N5.3	19	23077913	A/G	1.19487e-06	0.274	-0.0213501	0.016974	intergenic	3.22305e-07
rs1454640	MUCL1	12	55238922	T/C	1.23346e-06	0.4625	0.0729401	0.0171345	intronic	0.0171541
rs10267417	AC004543.2	7	19843797	C/T	1.23909e-06	0.2169	0.0514086	0.0161777	intergenic	4.9994e-06
rs77663311	RP11-1060G2.1	12	94306779	C/G	1.2563e-06	0.04014	-0.197436	0.119592	ncRNA_intronic	3.63522e-07
rs2903830	AC006499.6	4	10216032	G/C	1.27933e-06	0.3035	-0.0233795	0.0273479	intergenic	1.71908e-06
rs7686951	ANXA3	4	79514928	C/G	1.29901e-06	0.1565	-0.0218696	0.0362216	intronic	3.7849e-07
rs74492503	GFRA2	8	21545186	G/C	1.30854e-06	0.01777	-1.09957	0.278402	intergenic	0.000246285
rs148436470	AC092576.1	2	236297214	C/T	1.31171e-06	0.002596	1.58017	0.574905	intergenic	0.00177924
rs35074966	FLT1P1	3	46194690	C/G	1.31924e-06	0.07947	-0.60772	0.354538	intergenic	7.23954e-06
rs147698232	IRGC	19	44202701	A/G	1.38942e-06	0.01458	-0.223824	0.321837	intergenic	0.000393872
rs71392618	RP11-787D11.1	16	74848544	C/T	1.39082e-06	0.05611	-0.123282	0.270988	intergenic	1.51335e-06
rs35902031	RP11-466I1.1	11	29284902	C/T	1.41867e-06	0.02696	-0.351472	0.265676	ncRNA_intronic	1.51869e-06
rs73417222	MIR4318	18	35194959	A/T	1.43086e-06	0.1735	-0.0547096	0.0636038	intergenic	0.00233291
rs11767557	EPHA1-AS1	7	143109139	T/C	1.44727e-06	0.1977	0.0583028	0.0350918	ncRNA_intronic	0.235941
rs10946164	RPS6KA2	6	166831694	C/T	1.47019e-06	0.2536	-0.023548	0.0192237	intronic	5.41052e-06
rs13263668	PGAM1P13	8	108745563	T/C	1.48112e-06	0.1959	0.0428797	0.021577	intergenic	4.02019e-07
rs4720593	TNS3	7	47348878	A/G	1.48303e-06	0.2835	0.062185	0.0173569	intronic	0.000696785
rs75126243	UTRN	6	145180443	T/G	1.5061e-06	0.03754	-0.312987	0.225879	intergenic	7.46081e-06
rs77142937	LINC00375	13	85474485	A/G	1.50899e-06	0.03974	0.118422	0.188488	intergenic	0.000750355
rs28750257	RASGEF1B:RP11-689K5.3	4	82702361	G/A	1.53167e-06	0.08167	-0.135724	0.106096	ncRNA_intronic	3.35032e-05
rs12707941	ASAP1	8	131444796	G/T	1.53546e-06	0.4431	0.0707162	0.01926	intronic	2.47723e-05
rs4906853	RP11-1084I9.1	15	26299078	C/A	1.53603e-06	0.03454	0.0367793	0.0790151	downstream	1.29258e-06
rs12536905	PTPRZ1	7	121502049	G/A	1.55648e-06	0.125	-0.0554813	0.0255944	intergenic	2.91551e-06
rs889939	AC007652.1	7	35579509	C/T	1.56291e-06	0.01777	-0.274181	0.858584	intergenic	1.6969e-05
rs13029349	PID1	2	230153494	C/A	1.58031e-06	0.1324	-0.0818251	0.0270927	intergenic	0.00402015
rs1329796	RP11-381I15.1	8	132165288	C/T	1.63088e-06	0.2897	0.0618092	0.0164511	intergenic	4.77122e-07
rs55762971	RP4-813F11.3	7	140637031	G/A	1.70548e-06	0.03395	-0.471214	0.194969	intergenic	1.21939e-06
rs62249278	ERC2	3	55738300	A/T	1.72511e-06	0.1042	-0.0224123	0.0931493	intronic	8.66024e-07
rs2571019	KATNAL2	18	44585287	A/T	1.74661e-06	0.3764	0.0229616	0.0180788	intronic	1.57255e-06
rs9865027	FHIT	3	60169018	T/C	1.77077e-06	0.3592	0.0582126	0.0171781	intronic	4.89658e-07
rs111921707	CHMP7	8	23098409	G/T	1.77688e-06	0.09824	0.0040797	0.0272658	intergenic	6.60761e-07
rs13198512	JARID2	6	15519885	C/T	1.80785e-06	0.3123	0.0174138	0.0209298	intronic	5.02098e-07
rs75416700	KB-1683C8.1	8	98609044	T/A	1.81963e-06	0.2458	0.0241936	0.0251785	intergenic	5.35255e-07
rs7978933	RP11-50I19.1	12	32183497	G/A	1.8492e-06	0.02037	-0.397616	0.3012	intergenic	9.20727e-06
rs72798439	ALK	2	30132120	G/A	1.91413e-06	0.07987	0.490587	0.124938	intronic	1.03504e-06
rs9396247	BEND6	6	56846334	A/G	1.92901e-06	0.0625	5.32304	0.453202	intronic	1.33947e-05
rs10839830	PPFIBP2	11	7668524	A/G	1.94098e-06	0.2464	0.0290634	0.0267752	intronic	1.26848e-05
rs59614785	DMRT1	9	903058	A/G	1.98928e-06	0.05831	-0.388783	0.11783	intronic	0.000174686
rs1963395	SLC33A1	3	155547945	G/A	2.00938e-06	0.3005	0.044403	0.0192965	intronic	8.66183e-07
rs7863381	RPS26P2	9	30872374	T/G	2.01697e-06	0.4205	-0.00326259	0.0141796	intergenic	2.87479e-06
rs4794151	OSBPL7	17	45874072	C/T	2.02002e-06	0.09804	-0.0756725	0.041504	intergenic	7.06234e-07
rs2346055	STK38L	12	27407721	G/T	2.03151e-06	0.06669	0.0436893	0.0313009	intronic	8.79825e-07
rs141088233	FCRL3	1	157673417	C/T	2.04105e-06	0.08247	-0.0305982	0.0293535	intergenic	5.73484e-07
rs6673615	TMEM51	1	15487909	A/G	2.07425e-06	0.1502	-0.085855	0.029812	intronic	2.32899e-06
rs72808247	MAT2B	5	162955052	T/G	2.07927e-06	0.1226	-0.0599987	0.0268491	intergenic	9.89287e-07
rs7951553	RP11-810P12.1	11	61797240	C/G	2.09118e-06	0.103	-0.0374104	0.0292912	intergenic	8.4606e-07
rs62325460	TSPAN5	4	99578449	T/C	2.0973e-06	0.1098	0.00647158	0.0869828	intronic	8.56953e-06
rs73183750	CHST11	12	104827137	C/T	2.10605e-06	0.1036	0.259045	0.148737	intergenic	8.4009e-07
rs7122942	SNORA31	11	37576883	G/A	2.12572e-06	0.4826	-0.0739644	0.0141355	intergenic	7.03373e-05
rs11089778	APOL3	22	36506373	T/C	2.12665e-06	0.06929	1.51309	1.16404	intergenic	0.00022867
rs1815146	RP5-945F2.3	7	67721143	G/A	2.14891e-06	0.1438	-0.0263392	0.0280557	ncRNA_intronic	6.09977e-05
rs10174946	INHBB	2	121115577	A/G	2.18027e-06	0.4327	0.10129	0.0212862	intergenic	0.000643699
rs16982635	FAM49A	2	16824942	A/G	2.20587e-06	0.05032	-0.0670718	0.0977718	intronic	7.34871e-06
rs1460072	TLL1	4	166794829	T/C	2.27439e-06	0.3486	-0.0750049	0.0178251	UTR5	0.000248232
rs35574284	RP11-679C8.2	4	121440859	A/G	2.29647e-06	0.03974	0.0610572	0.220891	intergenic	9.02481e-07
rs17402652	FRMD3	9	85985482	T/C	2.30778e-06	0.01158	-0.0529121	0.292822	intronic	9.38698e-07
rs13447270	CDC45	22	19501363	T/C	2.31927e-06	0.1134	-0.0477314	0.0343988	intronic	3.50353e-06
rs11168036	HBEGF	5	139707439	T/G	2.41473e-06	0.486	0.0437352	0.0148788	intergenic	0.223574
rs7678908	RNU6-573P	4	35609835	A/G	2.42421e-06	0.2111	-0.0915092	0.020233	intergenic	4.7187e-06
rs17784271	ATG2B	14	96750033	A/G	2.42799e-06	0.3806	-0.0370569	0.0139521	UTR3	1.49076e-06
rs151110606	SGK1	6	134597723	G/C	2.44521e-06	0.001997	-0.0768884	1.11744	intronic	0.00124921
rs55745309	PRKD1:CTD-2251F13.1	14	30498360	A/G	2.4905e-06	0.05112	0.0396994	0.23908	ncRNA_intronic	1.43661e-06
rs816411	CHCHD2	7	56171489	C/T	2.50971e-06	0.4844	-0.0372221	0.0235789	intronic	1.4561e-05
rs9922058	RMI2	16	11390084	G/A	2.51974e-06	0.3385	-0.0509359	0.0148422	intronic	2.39495e-06
rs72972353	CTD-2354A18.1	18	71142915	A/T	2.58823e-06	0.04293	-0.140916	0.321098	intergenic	1.15286e-06
rs57441943	CHIAP3	1	111901942	C/T	2.60896e-06	0.01717	0.139869	0.468335	ncRNA_intronic	1.3231e-05
rs146798137	SEPW1	19	48281122	G/A	2.65357e-06	0.05411	-0.903127	0.307838	upstream	6.19047e-06
rs12811702	CCDC91	12	28662688	G/T	2.66887e-06	0.09824	-0.0524909	0.0426338	intronic	3.30244e-06
rs115354241	RP11-83C7.2	4	38433461	G/A	2.72143e-06	0.008387	1.17688	0.438439	ncRNA_intronic	1.45248e-05
rs4985488	RP11-106J23.1	16	70109990	A/G	2.7412e-06	0.1256	0.0512639	0.033811	intergenic	9.09064e-06
rs75371830	COL24A1	1	86243379	G/A	2.74204e-06	0.09265	0.0228287	0.0262857	intronic	8.18324e-07
rs4750519	RP11-336A10.5	10	5645947	T/G	2.76327e-06	0.4932	0.00181416	0.0188425	intergenic	9.09128e-07
rs17269688	NCK2:AC009505.2	2	106469267	A/G	2.76584e-06	0.04653	0.656176	0.410098	ncRNA_intronic	0.0278771
rs6975568	BZW2	7	16729837	T/C	2.76852e-06	0.1476	-0.11477	0.0235877	intronic	2.89733e-06
rs1276260	RP11-817J15.3	11	102538952	C/T	2.77146e-06	0.4165	-0.0550692	0.015612	intergenic	2.5106e-06
rs7333553	ITGBL1	13	102324615	A/T	2.77371e-06	0.1861	-0.0154277	0.029566	intronic	1.48863e-06
rs16851998	CBLB	3	105776741	T/C	2.79001e-06	0.1617	0.0396591	0.0177384	intergenic	3.01743e-06
rs72755104	STRBP	9	126042374	T/C	2.81014e-06	0.00599	-1.25122	0.861236	intergenic	3.12643e-05
rs2267030	SMARCB1	22	24132374	A/G	2.8289e-06	0.1064	-0.00465265	0.0366168	intronic	1.60011e-05
rs1282090	CD96	3	111297114	A/G	2.83861e-06	0.2083	0.0662754	0.021663	intronic	1.55202e-06
rs508731	snoU13	11	116244267	A/T	2.86279e-06	0.1945	-0.00543971	0.0336724	intergenic	1.10035e-06
rs60222720	RP4-641G12.3	1	79135288	T/A	2.89484e-06	0.1803	-0.101593	0.0225286	intergenic	6.72012e-06
rs2368042	RP11-135A1.3	3	193820987	G/C	2.92199e-06	0.05551	0.0477941	0.0962023	ncRNA_intronic	1.34897e-06
rs12456484	PQLC1	18	77677315	C/G	2.93135e-06	0.355	0.01521	0.01647	intronic	8.61881e-06
rs991580	KIAA1217	10	24695364	A/G	2.94457e-06	0.1637	0.0846145	0.0272778	intronic	0.000166175
rs6998430	RP11-3G20.2	8	122733968	A/T	2.94474e-06	0.3189	-0.0614226	0.0252298	intergenic	0.000572108
rs59194772	RP11-388E23.2	14	24195657	C/T	2.95169e-06	0.1797	-0.01815	0.0241809	intergenic	8.45501e-07
rs1530603	RNA5SP208	6	68209474	T/C	2.97508e-06	0.1318	-0.715242	0.489944	intergenic	0.0139493
rs10274291	AC096553.5	7	9714802	T/A	2.99674e-06	0.1767	0.00616572	0.0221855	intergenic	3.06791e-06
rs118130836	KIAA0195	17	73487276	G/T	3.00378e-06	0.002596	11.1457	13.7688	intronic	3.53304e-05
rs17650954	FHOD3	18	34093076	A/G	3.03304e-06	0.05192	-0.186836	0.0540609	intronic	1.41967e-06
rs72939341	RP11-135M8__A.1	6	73212797	C/T	3.109e-06	0.02815	0.531982	0.435026	intergenic	1.86649e-05
rs1174956	CDCA7L	7	22038997	C/G	3.15495e-06	0.3542	-0.0211112	0.0163038	intergenic	1.23836e-06
rs2406705	RP11-510I6.3	5	121088461	T/C	3.2478e-06	0.4083	0.0125038	0.0153795	intergenic	9.08344e-07
rs1288425	SLC1A7	1	53572065	G/A	3.37139e-06	0.3946	0.0495948	0.0162873	intronic	9.49022e-07
rs186590998	RIMBP2	12	131018501	A/T	3.4346e-06	0.1116	-0.182577	0.046624	intronic	0.00746321
rs12713546	AC074391.1	2	65940044	T/C	3.54636e-06	0.3001	0.0695544	0.0236455	ncRNA_intronic	5.92543e-05
rs55823743	RP11-801I18.1	6	82737653	T/G	3.6118e-06	0.07149	1.85078	1.34959	intergenic	2.82019e-05
rs72626598	RP11-560A15.4	20	55657368	A/G	3.65154e-06	0.09565	-0.100126	0.0343463	intergenic	9.53286e-05
rs508457	NRXN1	2	50520824	C/T	3.66212e-06	0.1246	0.019617	0.0292786	intronic	1.13767e-06
rs2584662	RP11-81K2.1	17	47470487	A/C	3.66692e-06	0.4647	0.0335365	0.0186274	intronic	0.0128144
rs6672890	CTA-21C21.1	1	88757343	G/A	3.68485e-06	0.1274	0.0176377	0.0324325	intergenic	1.55229e-05
rs706497	FAM159A	1	53114736	T/C	3.69837e-06	0.4766	-0.0473864	0.0231896	intronic	4.0854e-05
rs149782187	AC062020.2	2	123521300	T/C	3.70224e-06	0.001198	4.60484	476.754	intergenic	7.81923e-05
rs370920525	FARP2	2	242345543	T/C	3.77027e-06	0.007588	-16.1189	13.013	intronic	0.00419806
rs66524346	RNF5P1	8	38491513	G/A	3.77805e-06	0.08446	-0.121421	0.0398821	intergenic	4.32504e-06
rs4883461	SLC2A3	12	8068441	A/C	3.803e-06	0.3279	-0.0833057	0.0168887	intergenic	9.53645e-06
rs112490075	MSL2	3	135873966	G/A	3.84166e-06	0.05012	-0.616357	0.225451	intronic	2.31059e-06
rs17083483	KIAA0825	5	93580830	G/A	3.89149e-06	0.1298	-0.0295727	0.0253963	intronic	1.8494e-06
rs13010870	AC023469.2	2	151765163	T/C	3.99506e-06	0.4311	0.0658638	0.0168784	intergenic	0.647582
rs9371012	Y_RNA	6	17738377	A/G	4.02894e-06	0.09565	-0.0072211	0.0338329	upstream	6.65004e-05
rs11802080	RP11-222A5.1	1	175828039	C/T	4.04946e-06	0.222	0.109265	0.0217616	intergenic	0.000309329
rs4836564	LRSAM1	9	130255506	A/G	4.10396e-06	0.1717	-0.0530551	0.034866	intronic	1.15733e-06
rs59963588	FAM189A1	15	29503646	G/A	4.11458e-06	0.07388	0.42493	0.0428112	intronic	1.49063e-05
rs10813760	RFX3	9	3223166	T/C	4.12108e-06	0.1843	0.131523	0.0332879	UTR3	9.16185e-06
rs4567913	TMEM178A	2	39893785	T/A	4.12783e-06	0.09006	0.0372327	0.096357	intronic	0.000231953
rs6028080	CDH4	20	59804478	A/G	4.1487e-06	0.2648	-0.0791668	0.0165288	intergenic	3.47985e-05
rs2569875	RP11-157J24.1	6	1521041	A/G	4.19094e-06	0.4768	0.0103682	0.0179937	intergenic	7.20382e-05
rs11865058	AC040163.1	16	59508267	G/A	4.2647e-06	0.393	0.00473019	0.0128556	intergenic	5.45044e-06
rs718963	RP11-419J16.1	18	10198739	T/C	4.31741e-06	0.36	0.00347648	0.0145172	intergenic	1.08058e-05
rs12785329	CRTAM	11	122735994	C/T	4.42833e-06	0.00619	2.00588	0.620503	intronic	5.10317e-05
rs6592037	RP11-179A16.1	11	82131222	T/C	4.44096e-06	0.08247	0.748971	0.238198	ncRNA_intronic	7.45925e-05
rs2421048	AC008703.1	5	158907016	C/T	4.5301e-06	0.3357	0.0323749	0.0181978	intergenic	3.46599e-06
rs68164208	SUCO	1	172556130	C/G	4.54374e-06	0.1707	0.0772456	0.025471	intronic	9.08946e-06
rs605026	RP3-432I18.1	12	48005984	T/A	4.56575e-06	0.1518	0.0807735	0.0201983	intergenic	0.000578389
rs6722204	DBI	2	120152441	G/A	4.56577e-06	0.1817	0.0816044	0.0260351	intergenic	0.000116576
rs73181257	AC006372.1	7	157321843	C/G	4.66331e-06	0.1096	0.0713024	0.0285636	intergenic	2.72895e-05
rs11593217	CAMK1D	10	12423744	G/T	4.69346e-06	0.4022	-0.0285695	0.0160658	intronic	1.31631e-05
rs1623700	NELL1	11	21208251	C/T	4.73429e-06	0.3908	-0.0175525	0.01866	intronic	2.70536e-06
rs6734629	AC064875.2	2	13145326	G/A	4.79514e-06	0.1426	-0.00856528	0.0182992	ncRNA_intronic	1.73169e-06
rs357704	ZNF385B	2	180657860	G/A	4.79999e-06	0.4567	-0.0131055	0.0153344	intronic	2.71841e-06
rs75960079	SRRM1P2	3	83533514	A/G	4.81296e-06	0.04353	0.656046	0.395064	intergenic	0.00717355
rs7862728	RP11-295D22.1	9	122229822	G/A	4.89649e-06	0.2712	0.0146703	0.0221768	intergenic	1.50904e-06
rs11265611	IL6R	1	154395125	G/A	4.8989e-06	0.4437	0.0782242	0.0206606	intronic	0.000215977
rs2088042	CER1	9	14717887	A/T	4.90052e-06	0.3994	-0.0547064	0.0206148	intergenic	0.000147598
rs72659642	ABCG2	4	89035507	G/A	4.9023e-06	0.2031	-0.0258677	0.0233338	intronic	1.86257e-06
rs75584610	CSMD1	8	3404393	G/C	4.90895e-06	0.03774	-0.492625	0.260412	intronic	0.000170751
rs882427	USP43	17	9628435	G/A	4.9286e-06	0.1412	0.0652326	0.078939	intronic	1.95768e-06
rs71366181	AC005863.1	17	14667564	T/C	4.97759e-06	0.0617	-0.304109	0.0574182	intergenic	2.81423e-05
rs13169621	HAVCR1	5	156426974	G/A	4.99455e-06	0.1757	0.145751	0.0280466	intergenic	4.62529e-06
rs79866171	MCF2L	13	113697055	C/G	5.0068e-06	0.06829	-0.136847	0.0310006	intronic	0.0276308
rs28528707	TJP1	15	30245501	C/T	5.03359e-06	0.2512	-0.0149023	0.0171646	intronic	3.24789e-06
rs12917927	RP11-140I24.1	16	73347600	T/C	5.14321e-06	0.266	0.00375022	0.0183346	intergenic	7.84096e-06
rs1854554	SEMA4D	9	92155871	A/G	5.1515e-06	0.4748	0.0508785	0.0154209	intergenic	0.744842
rs72702369	AADAT	4	170969711	A/G	5.19525e-06	0.02616	0.065416	0.195771	intergenic	1.66037e-06
rs6985778	CSMD1	8	4244592	C/G	5.21957e-06	0.25	-0.0644305	0.0234944	intronic	1.65748e-06
rs6475417	AL512635.1	9	20212041	A/G	5.22469e-06	0.3009	0.010103	0.0222534	intergenic	1.69291e-06
rs7118826	CTD-2507G9.1	11	26195535	C/G	5.22572e-06	0.3323	-0.0280603	0.0214631	intergenic	0.139678
rs73162930	AC091736.1	7	135543725	A/G	5.22978e-06	0.01877	-1.08754	0.392455	intergenic	2.03776e-05
rs11136000	CLU	8	27464519	T/C	5.32487e-06	0.3782	-0.0606944	0.0393944	intronic	0.622778
rs35270296	SH3RF1	4	170083626	C/A	5.34027e-06	0.03874	-0.103473	0.0883501	intronic	1.93217e-06
rs59246221	COX6CP4	15	36827271	A/C	5.4427e-06	0.08067	-0.272186	0.0794219	intergenic	2.53329e-06
rs4234185	RP11-451J24.1	3	73768039	A/T	5.46058e-06	0.1194	0.0036793	0.0252935	intergenic	1.85587e-06
rs62253798	AC136289.1	3	63762684	C/G	5.47917e-06	0.1386	0.0232595	0.022723	ncRNA_intronic	1.57391e-06
rs72774903	RP11-89K18.1	10	2804204	C/T	5.51667e-06	0.02137	-0.189727	0.0741785	intergenic	1.74882e-06
rs1432205	THSD7B	2	137896264	C/A	5.54618e-06	0.4065	0.0398799	0.0113426	intronic	0.000399636
rs11218343	SORL1	11	121435587	T/C	5.65845e-06	0.109	0.129898	0.0446792	intronic	0.230751
rs145638712	RP11-613M5.2	12	77084286	A/C	5.79606e-06	0.004193	-5.75503	5.20589	intergenic	0.000911183
rs73088289	COL4A3	2	228080017	A/T	5.82665e-06	0.1208	-0.185064	0.0634736	intronic	1.69718e-06
rs11717673	NEK10	3	27067184	G/C	5.88593e-06	0.1394	-0.0305398	0.0315928	intergenic	2.47569e-06
rs60669942	ALK	2	29796592	C/A	5.93153e-06	0.03794	-0.271131	0.14053	intronic	2.28544e-05
rs76490558	RP11-787B4.2	9	118754226	G/A	5.94993e-06	0.09105	0.0578113	0.0614527	intergenic	2.17052e-06
rs75563143	COLEC12	18	412863	T/C	5.97707e-06	0.03854	-0.881068	0.291976	intronic	3.48681e-06
rs3889461	KIRREL3	11	126608705	T/C	5.98477e-06	0.2508	-0.0711294	0.0204991	intronic	1.91152e-06
rs9592007	DIAPH3	13	60241338	G/A	5.98802e-06	0.265	-0.0957651	0.0212008	intronic	2.23337e-05
rs2214108	AC068610.5	7	114934232	C/T	6.07177e-06	0.3435	-0.0474666	0.0219209	intergenic	0.000142776
rs727877	EFEMP1	2	56119510	A/T	6.10861e-06	0.1316	-0.0469092	0.0268055	intronic	1.78696e-05
rs10882777	OPALIN	10	98119560	T/C	6.14059e-06	0.2576	-0.00808445	0.0155327	upstream	3.8533e-05
rs79900198	EBF3	10	131654797	G/C	6.17137e-06	0.13	-0.140563	0.0353508	intronic	0.00623061
rs2268987	PRKD3	2	37533175	T/C	6.18007e-06	0.3421	-0.0851126	0.0206287	intronic	0.00295456
rs12960415	RNU7-145P	18	38506501	A/G	6.18332e-06	0.07348	-0.0185033	0.0330383	intergenic	5.24502e-06
rs16950102	RN7SL699P	17	49644423	G/A	6.24485e-06	0.1368	-0.0622215	0.0291484	intergenic	2.314e-06
rs424730	CTC-400I9.2	19	31360000	A/G	6.28282e-06	0.2432	0.00447889	0.0149175	ncRNA_intronic	2.57646e-05
rs74989194	DLD	7	107563079	G/C	6.28549e-06	0.05192	0.0281482	0.157432	intronic	2.4633e-06
rs7505824	DOK6	18	67300042	G/C	6.37554e-06	0.3361	-0.0804995	0.0124325	intronic	0.000557374
rs34052220	CTC-342P15.1	5	144341001	A/G	6.38917e-06	0.1244	-0.130621	0.028976	intergenic	1.6273e-05
rs7866926	GLIS3	9	4332757	A/G	6.42494e-06	0.2558	0.0519383	0.0192094		2.01763e-06
rs28378465	ENTPD1-AS1	10	97705331	A/G	6.51532e-06	0.05731	-0.582683	0.111559	ncRNA_intronic	1.18781e-05
rs72777382	ATP6V1C2	2	10907156	T/A	6.53864e-06	0.006989	0.961832	0.47689	intronic	4.81513e-05
rs5753228	PES1:RP1-56J10.8	22	31001106	A/C	6.56055e-06	0.3335	-0.0462871	0.0278531	ncRNA_intronic	2.77311e-05
rs117546740	RP11-563H6.1	18	65011913	C/T	6.5627e-06	0.008786	1.64816	0.555144	intergenic	4.40232e-06
rs138240911	RP11-115E19.1	11	98589170	G/A	6.56998e-06	0.009585	-0.906598	0.574905	intergenic	3.47178e-06
rs1342721	NHLH2	1	116354150	A/G	6.63545e-06	0.09325	-0.11804	0.0283661	intergenic	0.000852664
rs1588483	OSTN	3	190765699	T/A	6.67882e-06	0.09145	-0.621438	0.198583	intergenic	3.22377e-06
rs10473842	LINC01021	5	27482489	G/C	6.71336e-06	0.2676	0.0339296	0.0191203	ncRNA_intronic	2.21691e-06
rs17125944	FERMT2	14	53400629	T/C	6.76823e-06	0.111	-0.0699547	0.0337135	intronic	0.169144
rs1899611	CHRM3	1	239838506	G/A	6.81266e-06	0.1362	-0.0247358	0.0227038	intronic	3.48416e-06
rs62262084	SMARCC1	3	47653822	C/T	6.87479e-06	0.1745	-0.0906926	0.0223445	intronic	1.11687e-05
rs10830801	GAPDHP70	11	88133369	G/T	6.99277e-06	0.2965	-0.0924085	0.0153383	intergenic	0.0133668
rs55935962	ARNT2:RP11-379K22.2	15	80850324	C/G	7.02369e-06	0.08446	-0.11539	0.0296151	ncRNA_intronic	7.12062e-06
rs10790187	DSCAML1	11	117324965	G/A	7.05969e-06	0.2967	-0.0330412	0.0223721	intronic	2.58159e-06
rs6014724	CASS4	20	54998544	A/G	7.07528e-06	0.1617	0.101252	0.0271836	intronic	0.898398
rs2051559	RGS12	4	3298800	T/C	7.15766e-06	0.136	-0.020326	0.0215889	intergenic	0.00380737
rs1231098	RP11-433P17.1	16	3387609	G/A	7.22238e-06	0.1078	0.0568473	0.0279388	intergenic	2.67513e-06
rs2959017	CCDC33	15	74572013	G/A	7.23358e-06	0.4113	0.0374921	0.0194888	intronic	4.8428e-06
rs7645389	RNU6-1120P	3	177812299	C/T	7.23997e-06	0.2642	-0.0979858	0.0257995	intergenic	0.0502146
rs76855138	AC003092.2	7	93779948	A/G	7.28444e-06	0.05312	2.01259	0.546913	intergenic	4.12645e-05
rs56353204	AC006380.3	7	31468040	G/A	7.32819e-06	0.2035	-0.0527918	0.0227946	intergenic	0.028664
rs565629023	SLC15A5	12	16432514	A/T	7.36544e-06	0.06809	1.75815	0.399497	intergenic	0.000172029
rs2526378	BZRAP1:BZRAP1-AS1	17	56404349	A/G	7.37069e-06	0.4722	0.0799419	0.0217269	ncRNA_intronic	0.0218891
rs12972410	ZNF415	19	53627093	G/C	7.39052e-06	0.4581	0.0394131	0.0192087	UTR5	9.7098e-06
rs10894433	NTM	11	131616001	G/C	7.40092e-06	0.4451	-0.0239034	0.015606	intronic	2.11878e-06
rs10984865	MIR147A	9	122958532	T/C	7.48418e-06	0.119	0.125764	0.0275984	intergenic	0.000287884
rs12997319	AC067961.1	2	226151331	T/C	7.49575e-06	0.4495	0.052228	0.0182384	intergenic	7.78701e-06
rs11728580	HOPX	4	57554621	A/G	7.52089e-06	0.2925	0.0386593	0.0264783	intergenic	2.21175e-06
rs1729900	AC019118.2	2	2964519	A/G	7.55396e-06	0.1691	0.00834801	0.0231284	ncRNA_intronic	2.20111e-06
rs62020331	HDC	15	50562943	A/G	7.68877e-06	0.008187	0.767189	0.500549	intergenic	1.27088e-05
rs34578518	RN7SKP293	6	12456145	A/G	7.73388e-06	0.3642	-0.029526	0.019848	intergenic	2.91339e-06
rs149315466	SHPK:SHPK	17	3530945	G/C	7.75944e-06	0.004792	-2.18237	0.953293	intronic	0.000197929
rs10014752	DANCR	4	53570789	C/T	7.78813e-06	0.03295	0.512769	0.0362085	intergenic	3.65103e-05
rs11924272	RPL38P1	3	148345863	A/T	7.82135e-06	0.2566	-0.0150561	0.0302402	intergenic	3.38627e-05
rs12610219	CTC-461H2.3	19	33564799	A/G	7.97969e-06	0.1977	-0.0546278	0.0246632	intergenic	1.28326e-05
rs5013729	RNA5SP348	11	104148537	A/G	7.99384e-06	0.4249	-0.0304558	0.0158533	intergenic	2.83109e-06
rs111376105	RP11-127H13.1	2	57678997	A/T	8.16607e-06	0.01597	-0.298024	0.334255	intergenic	0.000156295
rs7281993	RUNX1	21	37072139	G/C	8.17521e-06	0.1839	-0.122274	0.0263132	intronic	0.0829478
rs4769163	RNA5SP25	13	21945868	T/C	8.19121e-06	0.4046	-0.0140716	0.0171578	intergenic	5.66564e-06
rs62135269	CTC-559E9.4:CTC-559E9.6:ZNF506	19	19931466	G/C	8.33272e-06	0.1366	-0.00900913	0.031499	ncRNA_intronic	2.44937e-06
rs7484622	ST8SIA1	12	22330864	T/C	8.42795e-06	0.1176	0.147183	0.0392161	intergenic	2.5603e-06
rs4814967	C20orf26	20	20209447	C/G	8.44909e-06	0.2033	-0.00245811	0.0254932	intronic	1.19394e-05
rs17017782	RP11-359E8.5	1	211763053	A/G	8.52091e-06	0.06929	0.132694	0.055843	intergenic	5.89275e-06
rs10143271	RP11-293M10.5	14	75826813	G/A	8.66495e-06	0.2216	0.0375762	0.0202897	intergenic	4.53356e-06
rs12581044	DDX11-AS1	12	31182260	T/A	8.69758e-06	0.05711	0.363608	0.16135	ncRNA_intronic	7.58499e-06
rs7780704	UBE3C	7	156918675	T/G	8.82973e-06	0.09764	26.4855	20.7141	intergenic	0.00174109
rs73171130	RP11-172E9.2	13	40916800	T/C	8.87881e-06	0.1026	0.0188674	0.0328011	intergenic	1.76385e-05
rs2070349	DSCR4	21	39426260	T/C	8.90343e-06	0.4868	0.022281	0.0183684	intronic	5.53133e-06
rs11183722	AMIGO2	12	47469223	C/G	8.99605e-06	0.2007	-0.0254375	0.0146592	downstream	4.2198e-06
rs73016894	PRDM10	11	129815661	A/T	9.01466e-06	0.1218	-0.0465649	0.0208807	intronic	6.20448e-06
rs13152613	LINC01088	4	79882299	A/G	9.04296e-06	0.4738	0.0348377	0.0188586	intergenic	3.33486e-06
rs4768087	ANO6	12	45678953	T/C	9.05047e-06	0.1148	-0.00669292	0.134239	intronic	3.76343e-06
rs2533090	CNTNAP2	7	146424394	A/T	9.06555e-06	0.3309	-0.0280017	0.020379	intronic	3.29099e-06
rs73053857	AC079448.1	7	7350181	A/T	9.16137e-06	0.09105	-0.0244025	0.0341495	intergenic	3.38816e-05
rs6734929	RP11-444A22.1	2	60332694	G/A	9.23302e-06	0.08546	-0.129799	0.0989462	intergenic	0.000463552
rs12640105	RP11-519M16.1	4	130456475	C/G	9.23723e-06	0.2073	-0.0335613	0.0203135	intergenic	2.68081e-06
rs6136788	SLC24A3	20	19589377	A/G	9.25582e-06	0.1448	-0.0843459	0.0255367	intronic	6.46188e-06
rs2423058	RASSF2	20	4809010	C/G	9.32e-06	0.1835	-0.0719242	0.0266561	intergenic	4.09469e-06
rs12582063	GALNT8:KCNA6	12	4967533	T/C	9.47903e-06	0.152	0.0177407	0.0309387	intergenic	9.857e-06
rs9915913	TOM1L1	17	52998168	G/T	9.48716e-06	0.249	0.0546489	0.0202419	intronic	6.14814e-06
rs2128187	ARHGAP24	4	86599637	A/C	9.57544e-06	0.1044	-0.0399517	0.0748364	intronic	0.0025319
rs73274945	ASCC1	10	73933003	C/T	9.6064e-06	0.01577	-0.0225662	0.530543	intronic	6.15906e-05
rs62461692	CD36	7	80248043	A/C	9.65222e-06	0.005192	-1.49437	0.986171	intronic	0.0169278
rs12658800	SEMA5A	5	9457872	C/T	9.67379e-06	0.06649	-0.0571805	0.0541864	intronic	4.41396e-06
rs76616451	SSX2IP	1	85180449	T/C	9.70969e-06	0.005192	0.59471	0.60761	intergenic	6.87323e-05
rs9495186	NHSL1	6	138978072	C/A	9.74346e-06	0.118	0.294605	1.27349	intronic	0.925061
rs10973242	ZCCHC7	9	37177924	A/G	9.76963e-06	0.1122	-0.10565	0.0248162	intronic	6.15456e-05
rs2358086	MLTK:MLK7-AS1	2	174043844	A/G	9.88077e-06	0.08367	-0.555282	0.213421	ncRNA_intronic	7.43148e-05
rs6875861	ZNF300	5	150295326	C/A	9.92873e-06	0.08826	0.589721	0.116602	intergenic	5.76324e-06
rs74692030	AL162151.4	14	99550872	C/A	9.9854e-06	0.05451	-0.048963	0.0329589	intergenic	3.27958e-06
rs114335547	CC2D2A	4	15512850	T/G	9.98595e-06	0.003794	6.38043	2.61709	intronic	0.00103835

## Sheet: Table S5(VaD-Cross-Ancestry)
Supplementary Table S5. Cross-Ancestry GWAS meta-analysis results for VaD
rsID	Gene	chr	pos	EA/NEA	Pval	MAF	beta	se	func	Pval_ancestry
rs10119	TOMM40	19	45406673	G/A	1.21431e-17	0.2476	-0.327722	0.0549434	UTR3	0.0431295
rs10820780	RN7SKP191	9	107851745	G/A	4.94378e-06	0.4812	0.0331968	0.0377978	intergenic	1.63758e-06
rs10833103	NAV2	11	19419130	T/C	6.85041e-06	0.2039	-0.0717471	0.0423993	intronic	1.92e-05
rs11191206	HPS6	10	103832689	G/C	4.15205e-06	0.4349	0.0319843	0.034496	intergenic	1.27507e-06
rs11210622	RP11-223A3.1	1	42822089	G/C	2.74249e-06	0.1448	-1.8274	0.664863	intergenic	2.27437e-05
rs11213884	POU2AF1:RP11-794P6.1	11	111287348	T/C	8.09327e-06	0.2476	-0.117433	0.0498368	ncRNA_exonic	6.92213e-06
rs114443587	RP11-359D24.1	3	81881779	G/T	3.42526e-06	0.01518	7.01957	2.04751	intergenic	0.000116522
rs115331896	CRBN	3	3204942	T/G	6.95432e-07	0.01218	3.1391	2.70622	intronic	1.84522e-07
rs115905816	KCNK5	6	39177405	C/T	9.89581e-06	0.02456	3.36585	4.48499	intronic	0.000544264
rs1170343	ME1	6	84034779	A/G	3.29223e-06	0.3093	-0.0929309	0.0293345	intronic	9.46827e-07
rs117273720	PSD2	5	139213195	T/G	6.2452e-06	0.02276	7.20924	2.55351	intronic	0.123668
rs117322376	DNAJA1P1	13	59442335	G/A	2.48211e-06	0.008586	9.00272	2.91938	intergenic	1.16865e-06
rs11851456	RP11-1127D7.1	14	99369311	G/T	2.42469e-06	0.2284	-0.155869	0.0340151	intergenic	1.18968e-06
rs11911	SPRY2	13	80910851	A/C	6.63586e-06	0.2961	0.25293	0.0646245	UTR3	0.0677182
rs11933541	ABLIM2	4	8030445	G/C	2.14575e-06	0.2406	-0.0785008	0.0398302	intronic	5.99531e-07
rs12042435	SCCPDH	1	246913191	A/C	3.782e-06	0.2652	0.190578	0.0376373	intronic	0.0299524
rs12095469	OSBPL9	1	52206082	G/A	3.60175e-07	0.05292	3.65478	3.5137	intronic	3.70735e-05
rs12255477	LINC00264	10	26894053	C/A	4.79087e-06	0.1326	1.66513	0.572581	intergenic	8.90505e-05
rs12587610	PRKCH	14	61824802	G/A	3.70274e-06	0.4511	-0.0910568	0.0516708	intronic	2.07317e-06
rs12652455	FYB	5	39174303	T/C	2.12319e-06	0.239	-0.044397	0.0591493	intronic	2.04319e-06
rs12685053	LPPR1	9	103837743	T/C	6.60296e-06	0.05052	-0.545542	0.09331	intronic	0.235245
rs12814413	RBMS2	12	56916614	T/C	8.77098e-07	0.3514	0.0507852	0.0511454	intronic	1.55181e-06
rs13185274	SPINK5	5	147516165	G/A	3.45884e-06	0.2121	-0.0844917	0.0498469	intronic	1.19883e-05
rs1354823	RP11-99H20.1	8	82930913	T/G	6.27072e-06	0.481	0.00531819	0.0243096	intergenic	1.38295e-05
rs137908523	FAM19A1	3	68034615	C/G	4.46298e-06	0.08606	3.90439	2.59336	intergenic	0.000249026
rs139889232	GALNT13	2	155132630	A/G	3.36592e-06	0.01238	8.90913	2.49095	intronic	9.51835e-07
rs145011462	TNK1	17	7291175	G/A	4.45368e-06	0.09165	4.47336	1.13146	intronic	6.05856e-06
rs1458619	KCNC2	12	75500032	A/G	5.39259e-06	0.383	-0.185163	0.0305001	intronic	0.00550105
rs147128719	BRD1	22	50194998	G/A	2.73843e-06	0.01737	-7.08755	7.10576	intronic	0.000666232
rs150964900	AC046143.6	3	194286128	C/A	5.52395e-06	0.1004	2.43682	0.948438	intergenic	0.000143135
rs16844360	LY75:LY75-CD302	2	160668413	A/T	6.34864e-06	0.1478	0.00905713	0.0869249	intronic	2.93772e-06
rs16900827	CDH6	5	31283826	C/T	4.70094e-06	0.1685	-0.0413125	0.0621345	intronic	2.41012e-06
rs16951470	RP11-849N15.4	17	15322594	T/C	9.73639e-06	0.1625	-0.904888	0.783505	intergenic	5.06868e-05
rs16980385	AC006262.6	19	46715779	G/A	7.389e-06	0.113	0.27502	0.0907051	ncRNA_exonic	4.35946e-06
rs17099334	RP11-817J15.2	11	102525065	C/T	9.77013e-06	0.1278	2.59384	1.01286	intergenic	3.92451e-05
rs17239230	RP11-556I14.2:RP11-556I14.1	4	105831587	G/A	1.46162e-06	0.05212	3.0305	2.08247	ncRNA_intronic	3.99707e-07
rs17315346	BRINP2	1	177282235	C/T	2.67086e-07	0.01538	-2.41289	5.17805	intergenic	1.16233e-07
rs17335455	NXPH1	7	8853946	T/G	8.20739e-07	0.1633	-0.0962533	0.0427898	intergenic	6.46033e-05
rs1738249	DNAH8	6	38753960	C/T	2.86176e-07	0.3013	-0.0501816	0.0400701	intronic	7.88767e-08
rs1764392	SMIM12	1	35268368	C/T	8.61652e-06	0.4978	-0.145406	0.0466841	intronic	2.22842e-05
rs17766692	DOCK6	19	11342599	C/T	7.60013e-06	0.1669	-0.103547	0.0595265	intronic	7.74656e-06
rs17863880	AC092661.1	4	118547048	C/T	8.61471e-06	0.03255	-8.4518	3.48002	ncRNA_intronic	2.66464e-05
rs2017866	CTD-2506J14.1	14	97903896	G/A	4.66102e-06	0.119	-0.143821	0.0427604	intergenic	2.15735e-06
rs2269967	PAPLN	14	73738042	G/A	5.35872e-06	0.2308	-2.36411	0.716289	intronic	1.93975e-05
rs2300461	ACACB	12	109580342	C/T	9.8627e-06	0.1693	0.223992	0.0626936	intronic	2.92899e-06
rs246520	CTD-2175A23.1	5	52271016	A/G	4.76623e-06	0.4311	-0.161699	0.0387524	ncRNA_intronic	0.00291473
rs2535370	SEMA3E	7	83147705	A/G	7.91262e-06	0.3854	0.153018	0.0331803	intronic	0.0105931
rs2582975	RP11-76I14.1	2	104582286	T/A	4.09815e-06	0.2029	-0.147955	0.050914	ncRNA_intronic	6.5628e-06
rs2760543	MACROD2	20	16109751	T/C	4.14394e-06	0.2817	-0.132787	0.0542212	intergenic	4.33606e-06
rs28749531	GABBR1	6	29602717	A/T	7.60205e-06	0.1312	-0.106719	0.0630619	upstream	4.21005e-06
rs35587985	AC021021.2	2	6692868	T/G	3.70952e-06	0.2762	-0.181094	0.0370231	intergenic	0.00308515
rs35810115	ZNF675:RP11-359H18.2	19	23780763	C/T	6.81662e-07	0.04992	-1.16909	2.33959	ncRNA_exonic	3.13975e-05
rs36018678	RP11-553P9.3	4	136053468	G/T	8.0444e-06	0.1757	1.65433	0.609588	intergenic	4.42761e-06
rs3757193	RPS6KA2	6	166923463	C/T	1.09912e-07	0.08347	2.15138	0.636501	intronic	7.15832e-08
rs3871399	CMTM7	3	32496413	C/G	2.61196e-07	0.124	0.550359	0.640301	UTR3	3.99239e-06
rs4380108	RP11-453A12.1	17	60893485	C/T	9.59548e-09	0.3127	-0.172904	0.0315864	ncRNA_intronic	5.86619e-08
rs4401880	AC100802.3	8	19946066	C/T	7.20282e-07	0.3249	0.0198245	0.0511876	ncRNA_intronic	2.10629e-07
rs4665372	CGREF1	2	27325837	T/A	9.19234e-07	0.3948	-0.104392	0.0437119	intronic	4.28285e-07
rs4820650	AL008721.1	22	25925358	T/C	3.82641e-07	0.2468	0.0502876	0.0541185	intergenic	4.96501e-07
rs4823298	FBLN1	22	45915987	T/C	7.96342e-07	0.4581	0.0296071	0.0439764	intronic	2.37127e-07
rs4853435	REG1A	2	79353595	C/T	3.84739e-06	0.404	0.0596935	0.0374999	intergenic	1.31199e-06
rs490819	TRIM29	11	120031588	T/G	5.08923e-06	0.06709	-2.64217	0.863276	intronic	0.00070297
rs4940370	ZBTB7C	18	45939648	C/T	4.41146e-06	0.3157	0.010272	0.0983432	intergenic	1.42787e-06
rs517484	RP11-6N13.1:CTD-2374C24.1	5	104490130	T/C	8.51993e-07	0.1965	-0.120884	0.0469889	ncRNA_intronic	2.39408e-07
rs55747619	ITSN2	2	24530447	C/G	8.05552e-08	0.08706	-0.384734	1.96998	intronic	2.12666e-06
rs56296138	RP11-488L18.8	1	247411509	G/A	4.82867e-06	0.09884	-0.139523	0.0547946	intergenic	0.00036752
rs56347165	RHBDF1P1	3	14631567	A/G	1.92309e-06	0.4868	0.144996	0.0421987	intergenic	2.02381e-06
rs57721847	STC1	8	23694945	C/T	1.26895e-06	0.1158	2.63244	0.961255	intergenic	4.5516e-06
rs60066365	RNU4-28P	1	19838685	T/C	6.28786e-06	0.3642	-0.0763506	0.0406421	intergenic	4.85648e-06
rs6124388	RP5-1121H13.4	20	40480708	C/T	9.07906e-06	0.356	0.126348	0.0288098	intergenic	0.000228044
rs61859886	MGMT	10	131353192	T/G	4.45984e-07	0.1528	-0.274686	0.0571542	intronic	4.0417e-07
rs62007832	DNAJA4	15	78557720	C/G	6.8164e-06	0.1921	-0.162683	0.0433013	intronic	2.37198e-05
rs62201409	PA2G4P2	20	12561467	C/A	8.03361e-06	0.1212	2.56312	0.901576	intergenic	0.000308882
rs637924	RP11-665I14.1	4	31465610	T/C	6.77599e-07	0.2564	-0.0566317	0.0513395	intergenic	2.08191e-07
rs6588981	SLC35F2	11	107748416	A/G	8.48821e-06	0.2003	0.0393163	0.0441649	intronic	1.1363e-05
rs6684815	RP4-788P17.1	1	74072307	A/T	8.92489e-06	0.4505	0.177053	0.0546881	intergenic	7.94418e-06
rs6743525	PLCL1	2	199152856	T/C	4.5858e-06	0.01977	5.1211	3.37099	intergenic	0.000189919
rs67532882	RN7SL493P	16	10364256	T/C	7.70344e-06	0.1164	-4.00866	1.09562	intergenic	2.65355e-06
rs6792122	RBMS3-AS3	3	29276208	C/A	6.10395e-06	0.1801	0.323394	0.406598	intergenic	0.000550624
rs6881723	CTC-278L1.1	5	105526457	C/A	8.52457e-06	0.2504	-0.0228202	0.0795623	intergenic	0.00326336
rs6935906	RP11-359N11.1	6	14253405	G/C	6.44041e-06	0.08866	0.729791	0.668773	intergenic	2.49923e-06
rs7001733	RP11-281H11.1	8	5515328	C/G	9.42153e-06	0.09964	-0.327366	0.0464612	intergenic	0.357557
rs7099715	RP11-455B2.9	10	15222550	G/C	1.5149e-06	0.222	0.160272	0.0385342	intergenic	1.73799e-05
rs71510656	CSGALNACT1	8	19559002	A/G	1.92497e-06	0.06789	4.79089	1.99577	intronic	0.000143355
rs7337441	SQSTM1P1	13	63039878	A/G	7.05828e-06	0.2043	5.43281	1.46234	intergenic	8.73845e-06
rs7569317	FAM117B	2	203527979	T/C	5.49915e-06	0.4613	0.0360183	0.033162	intronic	4.96135e-05
rs7573893	THSD7B	2	137916325	T/C	3.32627e-06	0.2216	0.0018866	0.0474157	intronic	9.63053e-07
rs760785	MAN1A1	6	119506104	C/T	6.52211e-06	0.4275	0.0350075	0.0383573	intronic	1.96119e-06
rs76270317	SLC6A11	3	10887830	A/G	5.79792e-06	0.03994	-0.858492	2.88391	intronic	0.000958679
rs76277830	RMST	12	97842285	T/A	6.29593e-06	0.07947	0.386756	0.741785	ncRNA_intronic	7.1326e-05
rs76387177	TMEM229B	14	67968355	G/C	9.3932e-06	0.03934	3.75172	0.868963	intronic	3.59806e-06
rs7664638	SORCS2	4	7530561	A/G	8.14685e-06	0.0629	0.0837236	4.42293	intronic	4.53852e-06
rs76911198	RP11-307O10.1	20	4414421	A/T	3.38228e-06	0.04792	3.42801	3.64116	intergenic	6.01223e-06
rs7793452	CHN2	7	29465310	G/T	5.11622e-06	0.2504	0.124072	0.0340414	intronic	6.72633e-06
rs79192237	SLC4A4	4	72147490	C/T	5.13387e-06	0.132	0.00820935	0.108753	intronic	3.42512e-06
rs79644720	LMCD1-AS1	3	8102120	C/T	2.95256e-06	0.2165	0.166893	0.0500047	ncRNA_intronic	1.06844e-05
rs7992701	LINC00448	13	63479138	G/A	1.36368e-06	0.4401	-0.169013	0.0349521	intergenic	0.000849868
rs8053503	XYLT1	16	17451379	A/T	9.32629e-06	0.07548	5.45328	1.26439	intronic	7.07616e-05
rs901850	ITPR1	3	4758586	G/T	1.98426e-06	0.1124	-0.117754	0.710679	intronic	2.43357e-06
rs9284236	FAM155A	13	108307076	A/C	3.97639e-06	0.4201	-0.0856452	0.0357724	intronic	2.20278e-06
rs928502	RP11-69I8.3	6	132275238	T/C	4.38009e-06	0.2684	-0.0656911	0.0498747	ncRNA_intronic	2.36557e-06
rs9358063	DTNBP1	6	15565031	T/C	1.27396e-06	0.4187	0.0561551	0.0283779	intronic	1.4679e-06
rs9365779	RP11-300M24.1	6	165231226	G/C	8.98556e-06	0.2386	-0.193614	0.0374451	intergenic	3.18215e-06
rs9379092	SSR1:CAGE1	6	7344531	G/A	9.80029e-08	0.1172	-0.336756	0.0775127	intronic	0.00076669
rs9390947	RP1-76C18.1	6	103563201	A/C	1.24373e-06	0.0625	3.00752	1.71246	intergenic	8.16033e-06
rs9513181	HS6ST3	13	97433689	A/C	8.8716e-06	0.08307	2.38939	1.11392	intronic	3.39927e-06
rs9662820	CHRM3	1	239725880	T/G	9.50106e-06	0.4802	0.118327	0.0519908		0.0293625
rs9857196	RYK	3	133830660	T/A	5.09941e-07	0.01997	3.43882	2.67081	intronic	5.75332e-05

## Sheet: Table S6 (Shared gen., ACD)
Supplemental Table - S6. Association of ACD risk SNPs with related traits at genome-wide significance
Region	SNP	chr	bp	Trait	PMID	MappedGene	P	OrBeta	95CI	Variant level correlation
6p12.3	rs12202615	6	47609592	Mean platelet volume	32888493	CD2AP - ADGRF2	2e-71	0.038849	[0.035-0.043] SD unit increase	+
6p12.3	rs12202615	6	47609592	Mean platelet volume	32888493	CD2AP - ADGRF2	6e-71	NA	NA	NA
2q14.3	rs4663105	2	127892810	AD (proxyAD)	29777097	BIN1 - NIFKP9	2e-64	1.14706	[1.12899064608461-1.16541354700668]	+
2q14.3	rs4663105	2	127892810	AD (proxyAD)	33589840	BIN1 - NIFKP9	1e-54	0.155615	unit increase	+
11q12.2	rs12453	11	59962189	BMD	30595370	MS4A4A	5e-45	NA	NA	NA
6p12.3	rs12202615	6	47606712	Platelet count	32888494	CD2AP - ADGRF2	8e-45	0.0369581	[0.032-0.042] unit decrease	-
6p12.3	rs12202615	6	47606712	Mean platelet volume	32888494	CD2AP - ADGRF2	2e-44	0.035557	[0.031-0.041] unit decrease	-
2q14.3	rs4663105	2	127891427	AD (proxyAD)	30617256	BIN1 - NIFKP9	3e-44	13.94	NR z-unit increase	+
2q14.3	rs4663105	2	127892810	LOAD	24162737	BIN1 - NIFKP9	7e-44	1.22	[1.18-1.25]	+
11q12.2	rs12453	11	59948374	BMD	30048462	MS4A6A	1e-43	0.028065	[0.024-0.032] unit increase	+
11q12.2	rs12453	11	59948374	BMD	30598549	MS4A6A	1e-41	0.0254317	[0.022-0.029] unit increase	+
6p12.3	rs12202615	6	47606029	Platelet count	32888493	CD2AP - ADGRF2	4e-37	NA	NA	NA
6p12.3	rs12202615	6	47606029	Platelet count	32888493	CD2AP - ADGRF2	7e-37	0.02632	[0.022-0.03] SD unit increase	+
6p12.3	rs10948367	6	47441871	Reticulocyte	32888494	NA - CD2AP-DT	9e-37	0.0316056	[0.027-0.036] unit increase	+
6p12.3	rs10948367	6	47431284	Red cell distribution width	32888493	B3GNTL1P2 - CD2AP-DT	8e-35	NA	NA	NA
11q14.2	rs10792832	11	85867875	AD (proxyAD)	29777097	RNU6-560P - LINC02695	6e-33	1.10043	[1.08330873363297- 1.1178195976052]	+
6p12.3	rs10948367	6	47441871	Red cell distribution width	30595370	NA - CD2AP-DT	3e-32	NA	NA	NA
2q14.3	rs4663105	2	127892810	AD	31473137	BIN1 - NIFKP9	3e-30	1.2	[1.16-1.23]	+
2q14.3	rs4663105	2	127892810	AD (proxyAD)	30617256	BIN1 - NIFKP9	1e-29	11.3	NR z-unit increase	+
2q14.3	rs4663105	2	127892810	LOAD	30617256	BIN1 - NIFKP9	1e-29	11.3	NR z-score increase	+
2q14.3	rs4663105	2	127891427	LOAD	30617256	BIN1 - NIFKP9	4e-29	11.2116	NR z-score increase	+
2q14.3	rs4663105	2	127892810	proxyAD	29777097	BIN1 - NIFKP9	1e-27	1.11405	NA	+
2q14.3	rs4663105	2	127891427	proxyAD	30617256	BIN1 - NIFKP9	6e-26	10.54	NR z-score increase	+
11q14.2	rs10792832	11	85867875	LOAD	24162737	RNU6-560P - LINC02695	9e-26	1.1494	[1.12-1.18]	+
6p12.3	rs12202615	6	47621579	Platelet count	32888494	CD2AP - ADGRF2	1e-25	0.0264373	[0.021-0.031] unit increase	+
2q14.3	rs4663105	2	127892810	AD/HDL	30805717	BIN1 - NIFKP9	3e-25	NA	NA	NA
1q32.2	rs4844610	1	207692049	LOAD	24162737	CR1	6e-24	1.18	[1.14-1.22]	+
1q32.2	rs4844610	1	207786289	AD (proxyAD)	29777097	CR1	9e-24	NA	NA	NA
6p12.3	rs12202615	6	47609592	Platelet count	27863252	CD2AP - ADGRF2	1e-23	0.040751	[0.033-0.049] unit decrease	-
6p12.3	rs12202615	6	47609592	Mean platelet volume	27863252	CD2AP - ADGRF2	3e-23	0.0407753	[0.033-0.049] unit decrease	-
17q23.3	rs4280313	17	61569732	Metabolite levels	24816252	ACE	4e-22	0.058	[0.046-0.07] unit decrease	-
11q14.2	rs10792832	11	85831690	Reticulocyte	32888494	PICALM - RNU6-560P	7e-22	0.0224368	[0.018-0.027] unit increase	+
17q23.3	rs4280313	17	61573761	Metabolite levels	24816252	ACE	1e-21	0.061	[0.049-0.073] unit increase	+
11q12.2	rs12453	11	59933492	CRP levels	31900758	LINC02705 - MS4A6A	3e-21	0.0188302	[0.015-0.023] unit increase	+
2q14.3	rs4663105	2	127892810	proxyAD	29777097	BIN1 - NIFKP9	4e-21	1.12257	NR	+
11q12.2	rs12453	11	60021948	CSF sTREM-2 levels	31413141	MS4A4A	5e-21	9.421	NR unit increase	+
11q14.2	rs10792832	11	85831690	Reticulocyte	32888494	PICALM - RNU6-560P	9e-21	0.0217992	[0.017-0.026] unit increase	+
2q14.3	rs4663105	2	127892810	AD	31473137	BIN1 - NIFKP9	5e-20	1.23	[1.18 – 1.28]	+
17q23.3	rs4280313	17	61563458	Metabolite levels	21886157	ACE	8e-20	0.134	[NR] unit decrease	-
11q12.2	rs12453	11	59948374	BMD	28869591	MS4A6A	1e-19	0.0304395	[0.024-0.037] unit increase	+
17q23.3	rs4280313	17	61569732	Metabolite levels	24816252	ACE	1e-19	0.046	[0.036-0.056] unit decrease	-
11q14.2	rs10792832	11	85831690	Reticulocyte	32888494	PICALM - RNU6-560P	2e-19	0.0211951	[0.017-0.026] unit increase	+
1q32.2	rs4844610	1	207786828	AD (proxyAD)	30617256	CR1	1e-18	8.82	NR z-unit increase	+
11q14.2	rs10792832	11	85867875	AD	31473137	RNU6-560P - LINC02695	4e-18	1.13636	[1.1-1.16]	+
1q32.2	rs4844610	1	207692049	AD (proxyAD)	30617256	CR1	4e-18	8.67	NR z-unit increase	+
11q12.2	rs12453	11	59942815	FVII	30642921	MS4A6A	6e-18	0.018	[0.014-0.022] unit increase	+
11q14.2	rs10792832	11	85867875	AD (proxyAD)	30617256	RNU6-560P - LINC02695	7e-18	8.61	NR z-unit decrease	-
6p12.3	rs10948367	6	47452270	Reticulocyte	27863252	CD2AP	7e-18	0.0344969	[0.027-0.042] unit increase	+
11q14.2	rs10792832	11	85867875	LOAD	30617256	RNU6-560P - LINC02695	1e-17	8.56	NR z-score decrease	-
11q14.2	rs10792832	11	85831690	Reticulocyte	32888494	PICALM - RNU6-560P	1e-17	0.0200124	[0.015-0.025] unit increase	+
1q32.2	rs4844610	1	207692049	LOAD	30617256	CR1	1e-17	8.54	NR z-score increase	+
6p12.3	rs10948367	6	47452270	Reticulocyte	27863252	CD2AP	1e-17	0.0339892	[0.026-0.042] unit increase	+
11q12.2	rs12453	11	59940599	Lymphocyte	32888494	MS4A6A	2e-17	0.0195823	[0.015-0.024] unit increase	+
17q23.3	rs4280313	17	61569732	Metabolite levels	24816252	ACE	3e-17	0.053	[0.041-0.065] unit decrease	-
19p13.3	rs3764650	19	1046520	AD	21460840	ABCA7	5e-17	1.23	[1.18-1.30]	+
6p12.3	rs10948367	6	47452270	Reticulocyte	27863252	CD2AP	5e-17	0.033534	[0.026-0.041] unit increase	+
11q12.2	rs12453	11	59928672	AD (proxyAD)	29777097	LINC02705 - MS4A6A	8e-17	NA	NA	NA
11q12.2	rs12453	11	59944810	FVII	30642921	MS4A6A	2e-16	0.016	NR unit increase	+
11q12.2	rs12453	11	59942815	FVII	30642921	MS4A6A	4e-16	0.018	NR unit increase	+
11q12.2	rs12453	11	59923508	LOAD	24162737	MS4A2 - LINC02705	6e-16	1.1111	[1.09-1.15]	+
11q12.2	rs12453	11	59958380	AD (proxyAD)	30617256	MS4A4A	2e-15	7.97	NR z-unit decrease	-
1q32.2	rs4844610	1	207692049	AD/Insulin	30805717	CR1	4e-15	NA	NA	NA
17q23.3	rs4280313	17	61569732	Metabolite levels	23093944	ACE	5e-15	0.05775	[NR] unit decrease	-
17q23.3	rs4295	17	61559625	AD/DBP	33541420	ACE	7e-15	NA	NA	NA
17q23.3	rs4295	17	61559625	AD/SBP	33541420	ACE	8e-15	NA	NA	NA
11q12.2	rs12453	11	59940599	CSF sTREM-2 levels	31708768	MS4A6A	1e-14	1076.51	NR unit decrease	-
11q12.2	rs12453	11	59945745	Neutrophil count	32888493	MS4A6A	1e-14	0.01511	[0.011-0.019] SD unit decrease	-
11q14.2	rs10792832	11	85867875	AD/HDL	30805717	RNU6-560P - LINC02695	1e-14	NA	NA	NA
17q23.3	rs4280313	17	61569732	Metabolite levels	24816252	ACE	1e-14	0.044	[0.032-0.056] unit decrease	-
11q12.2	rs12453	11	59939307	AD	21460840	LINC02705 - MS4A6A	2e-14	1.11	[1.09-1.15]	+
1q32.2	rs4844610	1	207692049	AD	31473137	CR1	2e-14	1.15	[1.11-1.19]	+
2q14.3	rs744373	2	127894615	AD	21460840	BIN1 - NIFKP9	3e-14	1.17	[1.12-1.21]	+
17q23.3	rs4280313	17	61569732	Metabolite levels	23093944	ACE	4e-14	0.04795	[NR] unit decrease	-
1q32.2	rs4844610	1	207784968	AD	21460840	CR1	4e-14	1.18	[1.13-1.24]	+
17q23.3	rs4295	17	61559625	DBP	28135244	ACE	7e-14	0.213	[0.15-0.27] unit increase	+
17q23.3	rs4280313	17	61563200	T2D	32541925	ACE	7e-14	0.0346	[0.026-0.044] unit increase	+
6p12.3	rs12202615	6	47606712	Platelet count	27863252	CD2AP - ADGRF2	1e-13	0.030509	[0.022-0.039] unit increase	+
17q23.3	rs4295	17	61558229	CCB	31015401	ACE	3e-13	0.0597489	[0.044-0.076] unit increase	+
11q12.2	rs12453	11	59948374	BMD	28869591	MS4A6A	4e-13	0.0367624	[0.027-0.047] unit increase	+
11q12.2	rs12453	11	59942815	LOAD	30617256	MS4A6A	8e-13	7.15757	NR z-score decrease	-
11q12.2	rs12453	11	59923508	AD	31473137	MS4A2 - LINC02705	9e-13	1.11111	[1.08-1.15]	+
17q23.3	rs4280313	17	61569732	Metabolite levels	23281178	ACE	9e-13	NA	NA	NA
11q12.2	rs12453	11	60021508	Neutrophil count	32888494	MS4A4A	2e-12	0.01584	[0.011-0.02] unit increase	+
11q14.2	rs10792832	11	85867875	proxyAD	29777097	RNU6-560P - LINC02695	2e-12	1.07304	NA	+
11q14.2	rs10792832	11	85868640	proxyAD	29777097	RNU6-560P - LINC02695	2e-12	1.07527	NA	+
2q14.3	rs4663105	2	127891427	AD (APOE e4-)	25778476	BIN1 - NIFKP9	2e-12	1.19	[1.13-1.24]	+
17q23.3	rs4280313	17	61563200	Metabolite levels	23093944	ACE	3e-12	0.05359	[NR] unit decrease	-
11q12.2	rs12453	11	59945745	Neutrophil count	32888493	MS4A6A	4e-12	NA	NA	NA
11q14.2	rs10792832	11	85831690	Reticulocyte	32888494	PICALM - RNU6-560P	5e-12	0.0162033	[0.012-0.021] unit increase	+
11q14.2	rs556562	11	85783875	Mean platelet volume	32888493	PICALM - RNU6-560P	7e-12	0.016763	[0.012-0.022] SD unit increase	+
6p12.3	rs10948367	6	47440565	Reticulocyte	27863252	NA - CD2AP-DT	7e-12	0.0274076	[0.02-0.035] unit increase	+
11q12.2	rs12453	11	60034429	LOAD	21460841	MS4A4A	8e-12	1.12	[1.09-1.15]	+
17q23.3	rs4280313	17	61563200	Metabolite levels	23093944	ACE	1e-11	0.06079	[NR] unit decrease	-
11q12.2	rs12453	11	59923508	AD (proxyAD)	30617256	MS4A2 - LINC02705	2e-11	6.71	NR z-unit decrease	-
11q12.2	rs12453	11	59940599	CSF sTREM-2 levels	31204042	MS4A6A	2e-11	0.49	[0.38-0.60] unit increase	+
11q14.2	rs10792832	11	85867875	AD	31473137	RNU6-560P - LINC02695	2e-11	1.16279	NA	+
6p12.3	rs10948367	6	47448336	Reticulocyte	27863252	CD2AP	2e-11	0.0268128	[0.019-0.035] unit increase	+
11q12.2	rs12453	11	60023087	AD	21627779	MS4A4A	4e-11	1.14	[1.10-1.18]	+
11q12.2	rs12453	11	59923508	LOAD	30617256	MS4A2 - LINC02705	5e-11	6.56	NR z-score decrease	-
6p12.3	rs10948367	6	47487762	LOAD	24162737	CD2AP	5e-11	1.1	[1.07-1.13]	+
1q32.2	rs4844610	1	207692049	LOAD	28714976	CR1	7e-11	1.17252	NA	+
11q14.2	rs10792832	11	85868640	Platelet count	32888494	RNU6-560P - LINC02695	9e-11	0.0151421	[0.011-0.02] unit decrease	-
2q14.3	rs744373	2	127894615	LOAD	21390209	BIN1 - NIFKP9	1e-10	1.19	[NR]	+
11q12.2	rs12453	11	59996994	Fibrinogen levels	26561523	MS4A4E, MS4A4A	5e-10	0.0057	NR unit decrease	-
1q32.2	rs4844610	1	207786289	LOAD	21460841	CR1	5e-10	1.16	[1.11-1.22]	+
11q12.2	rs12453	11	60021948	CRP levels	30388399	MS4A4A	6e-10	0.025	[0.017-0.033] unit decrease	-
2q14.3	rs12617835	2	127886158	AD (58-79)	30979435	BIN1 - NIFKP9	8e-10	1.2	[1.13-1.28]	+
1q32.2	rs4844610	1	207750568	proxyAD	30617256	CR1	9e-10	6.129	NR z-score increase	+
11q14.2	rs10792832	11	85868640	AD	19734902	RNU6-560P - LINC02695	1e-09	1.16	[1.11-1.22]	+
2q14.3	rs4663105	2	127892810	AD (APOE e4+)	25778476	BIN1 - NIFKP9	1e-09	1.2	[1.13-1.27]	+
2q14.3	rs12617835	2	127865100	AST levels	33462484	BIN1 - NIFKP9	1e-09	0.0152	[0.01-0.02] unit increase	+
2q14.3	rs12617835	2	127865100	CK levels	29403010	BIN1 - NIFKP9	1e-09	0.0289	[0.02-0.038] unit increase novel	+
11q12.2	rs12453	11	60021948	AD (APOE e4-)	25778476	MS4A4A	2e-09	1.14943	[1.1-1.2]	+
11q12.2	rs12453	11	60021948	CRP levels	30388399	MS4A4A	2e-09	0.022	[0.014-0.03] unit decrease	-
2q14.3	rs744373	2	127894615	AD	21627779	BIN1 - NIFKP9	2e-09	1.18	[NR]	+
11q12.2	rs12453	11	59996994	Fibrinogen levels	28107422	MS4A4E, MS4A4A	3e-09	0.006	unit increase	+
11q12.2	rs12453	11	59940599	Fibrinogen levels	23969696	MS4A6A	4e-09	0.007	[0.005-0.009] unit decrease	-
11q14.2	rs556562	11	85731286	Platelet count	27863252	PICALM	4e-09	0.0266488	[0.018-0.036] unit increase	+
1q32.2	rs4844610	1	207750568	AD (APOE e4+)	25778476	CR1	4e-09	1.22	[1.14-1.30]	+
1q32.2	rs4844610	1	207692049	proxyAD	30617256	CR1	4e-09	0.009751	NR unit increase	+
2q14.3	rs17014873	2	127830219	AD (proxyAD)	29777097	BIN1	4e-09	NA	NA	NA
11q12.2	rs12453	11	60021948	proxyAD	30617256	MS4A4A	5e-09	5.857	NR z-score decrease	-
1q32.2	rs4844610	1	207784968	AD (58-79)	30979435	CR1	5e-09	1.21	[1.14-1.29]	+
1q32.2	rs4844610	1	207750568	proxyAD	29777097	CR1	5e-09	1.06	[1.04, 1.08]	+
6p12.3	rs10948367	6	47487762	AD	31473137	CD2AP	5e-09	1.1	[1.13-1.06]	+
11q14.2	rs10792832	11	85867875	proxyAD	30617256	RNU6-560P - LINC02695	6e-09	0.009614	NR unit decrease	-
1q32.2	rs4844610	1	207786289	proxyAD	29777097	CR1	8e-09	NA	NA	NA
6p12.3	rs10948367	6	47453378	LOAD	21460841	CD2AP	9e-09	1.11	[1.07-1.15]	+
11q14.2	rs10792832	11	85868640	AD (58-79)	30979435	RNU6-560P - LINC02695	1e-08	1.17647	[1.11-1.23]	+
17q23.3	rs4311	17	61560763	AD (proxyAD)	33589840	ACE	1e-08	0.0542811	unit decrease	-
17q23.3	rs4295	17	61556298	SBP	27841878	ACE	1e-08	0.24	unit increase	+
1q32.2	rs4844610	1	207692049	proxyAD	29777097	CR1	1e-08	1.05717	NA	+
6p12.3	rs10948367	6	47487762	AD (proxyAD)	30617256	CD2AP	1e-08	5.72	NR z-unit increase	+
2q14.3	rs4663105	2	127892810	proxyAD	29777097	BIN1 - NIFKP9	2e-08	1.09822	NR	+
11q12.2	rs12453	11	59968382	WMH/HTN (2DF)	33293549	MS4A4E, MS4A4A	3e-08	NA	NA	NA
17q23.3	rs4295	17	61556298	DBP	27841878	ACE	4e-08	0.14	unit increase	+
11q12.2	rs12453	11	59923508	AD	31473137	MS4A2 - LINC02705	5e-08	1.1236	NA	+
11q12.2	rs650943	11	59908627	AD (proxyAD)	29777097	MS4A2 - LINC02705	5e-08	NA	NA	NA
11q12.2	rs11827324	11	60099225	AD (proxyAD)	29777097	MS4A6E	5e-08	NA	NA	NA
11q14.2	rs565031	11	85831433	AD (proxyAD)	29777097	PICALM - RNU6-560P	5e-08	NA	NA	NA
17q23.3	rs4311	17	61560763	AD (proxyAD)	29777097	ACE	5e-08	NA	NA	NA
2q14.3	rs1060743	2	127826533	AD (proxyAD)	29777097	BIN1	5e-08	NA	NA	NA
2q14.3	rs35103166	2	127882182	AD (proxyAD)	29777097	BIN1 - NIFKP9	5e-08	NA	NA	NA
2q14.3	rs7575209	2	127884123	AD (proxyAD)	29777097	BIN1 - NIFKP9	5e-08	NA	NA	NA
2q14.3	rs58682665	2	127885247	AD (proxyAD)	29777097	BIN1 - NIFKP9	5e-08	NA	NA	NA
2q14.3	rs12617835	2	127886233	AD (proxyAD)	29777097	BIN1 - NIFKP9	5e-08	NA	NA	NA
2q14.3	rs35968837	2	127886675	AD (proxyAD)	29777097	BIN1 - NIFKP9	5e-08	NA	NA	NA
2q14.3	rs744373	2	127894484	AD (proxyAD)	29777097	BIN1 - NIFKP9	5e-08	NA	NA	NA
2q14.3	rs1060743	2	127826533	LOAD	28714976	BIN1	5e-08	1.10669	NA	+
6p12.3	rs12202615	6	47598125	AD (proxyAD)	29777097	CD2AP - ADGRF2	5e-08	NA	NA	NA

## Sheet: Table S7 (GWAS-PW)
Supplemental Table -S7. Regional genetic overlap between ACD and VaD and related vascular and neurological traits with high probability (> 90%), using a Bayesian pairwise GWAS approach
Trait1	Trait2	chunk	NSNP	chr	st	sp	SNP	functional consequence	Gene	PPA_3	beta	lci	uci
ACD	AD kunkle	106	3673	chr1	206080686	208410160	rs4844610	intronic	CR1	0.999966	0.326281	0.297074	0.354878
ACD	AD kunkle	142	5812	chr10	10249424	12585768	rs2011704	intergenic	USP6NL(dist=64652),ECHDC3(dist=66025)	0.992867	0.367478	0.345028	0.389508
ACD	AD kunkle	264	4927	chr11	84381474	86618878	rs10792832	intergenic	PICALM(dist=86952),EED(dist=87931)	0.999994	0.301995	0.276402	0.327161
ACD	AD kunkle	251	5769	chr11	58780668	62222568	rs7935829	intronic	MS4A6A	0.999712	0.348905	0.326035	0.371367
ACD	AD kunkle	466	5079	chr14	51493572	53473864	rs17125924	intronic	FERMT2	0.965086	0.317689	0.292744	0.342202
ACD	AD kunkle	491	4317	chr14	91296860	93132080	rs9323877	intronic	SLC24A4	0.997575	0.231462	0.203032	0.259502
ACD	AD kunkle	702	4078	chr19	610847	2098063	rs3764650	intronic	ABCA7	0.999193	0.221892	0.19251	0.250877
ACD	AD kunkle	731	3412	chr19	44744147	46101600	rs429358	exonic	APOE	1	0.590119	0.567806	0.611565
ACD	AD kunkle	813	1935	chr2	127374341	128032822	rs4663105	intergenic	BIN1(dist=26524),CYP27C1(dist=49985)	0.999478	0.409265	0.371479	0.445698
ACD	AD kunkle	1296	1757	chr5	139268265	140645133	rs11168036	intergenic	PFDN1(dist=24750),HBEGF(dist=4989)	0.997367	0.595086	0.564017	0.624472
ACD	AD kunkle	1359	2665	chr6	47311898	48391069	rs10948367	intronic	CD2AP	0.999474	0.585166	0.559631	0.609592
ACD	AD kunkle	1524	4160	chr7	142657480	144968221	rs11767557	ncRNA_intronic	EPHA1-AS1	0.999511	0.132947	0.102973	0.162679
ACD	AD kunkle	1561	4757	chr8	26682525	28162012	rs1532278	intronic	CLU	0.999853	0.263218	0.236569	0.289471
ACD	DBP	642	2113	chr17	61545779	63145396	rs4295	intronic	ACE	0.996694	-0.459431	-0.492427	-0.425117
VAD	GCF	731	3176	chr19	44744147	46101492	rs429358	exonic	APOE	0.969575	0.00297474	-0.0318092	0.0377515
ACD	HCV	731	3931	chr19	44744147	46101600	rs4420638	downstream	APOC1	0.996831	-0.176588	-0.206709	-0.146133
VAD	HCV	731	3198	chr19	44744147	46101492	rs429358	exonic	APOE	0.996478	-0.315504	-0.346377	-0.283949
VAD	IS	607	2136	chr17	1172844	1927630	rs62089967	intronic	PRPF8	0.904836	0.250307	0.210126	0.289645
ACD	LBD	811	2082	chr2	127374341	128033327	rs4663105	intergenic	BIN1(dist=26524),CYP27C1(dist=49985)	0.999707	0.0432283	0.000269853	0.0860275
ACD	PP	1496	2217	chr7	98717552	100196525	rs2906644	intronic	PILRB	0.96886	0.190555	0.150116	0.230358
ACD	WMH	730	2489	chr19	44744147	46101492	rs429358	exonic	APOE	0.99973	0.223936	0.186286	0.260929
VAD	WMH	730	2400	chr19	44744147	46101492	rs429358	exonic	APOE	0.999954	0.258626	0.220901	0.295579
VAD	WMH	1286	5377	chr5	120452166	122556845	rs1008058	exonic	PRDM6	0.952034	0.195547	0.169704	0.221121

## Sheet: Table S8 (LDSR results)
Supplemental Table S8. LD score regression (LDSR) estimates of the genome-wide genetic correlation between ACD and VaD and related vascular and neurological traits
p1	p2	gcov_int	gcov_int_se	rg	se	p	p1	gcov_int	gcov_int_se	rg	se	p
ACD	Adkunkle	0.1491	0.0272	1.8669	0.3176	4.1733e-09	VAD	0.0563	0.0099	0.7653	0.4794	0.1104
ACD	GCF	-0.0112	0.0057	-0.2441	0.0784	0.0018	VAD	-0.0084	0.0059	-0.2256	0.1658	0.1738
ACD	HDL	-0.0296	0.0059	0.2215	0.0791	0.0051	VAD	NA	NA	-0.044	0.1539	0.7749
ACD	CES	0.0284	0.0045	-0.4155	0.1873	0.0266	VAD	0.0347	0.0047	-0.2356	0.3403	0.4887
ACD	WMH	0.0169	0.0058	0.2584	0.14	0.0649	VAD	0.0131	0.0056	0.6749	0.3967	0.0888
ACD	SVD	0.032	0.0044	-0.4248	0.2759	0.1236	VAD	0.0272	0.0047	0.2387	0.4123	0.5626
ACD	LAS	0.0324	0.0045	-1.4255	0.9768	0.1445	VAD	0.0245	0.0047	0.0379	0.5235	0.9423
ACD	IS	0.027	0.0041	-0.1591	0.1156	0.1688	VAD	0.0448	0.0044	0.305	0.272	0.2622
ACD	LDL	0.009	0.0126	0.0908	0.0804	0.2589	VAD	NA	NA	0.4702	0.5045	0.3513
ACD	DBP	0.0142	0.0059	-0.0443	0.0573	0.4388	VAD	0.0165	0.007	0.2076	0.1582	0.1895
ACD	AS	0.0321	0.0043	-0.0883	0.1175	0.4527	VAD	0.0481	0.0046	0.5418	0.3555	0.1275
ACD	PP	0.0045	0.0069	0.0244	0.0593	0.6813	VAD	NA	NA	0.2429	0.1981	0.2202
ACD	SBP	0.0106	0.0067	-0.0074	0.0587	0.8998	VAD	NA	NA	0.2696	0.2067	0.192
				0.01

## Sheet: Table S9 (GW_correlation)
Supplementary Table S9. Genome-wide correlation with other traits
p1	p2	rg	se	p	gcov_int	gcov_int_se	rg	se	p	p1	rg	se	p	gcov_int	gcov_int_se	rg	se	p
ACD	charge.DWMH.Nyquist_1000G.EUR.GWAS	-0.0473	0.2546	0.8528	0.0098	0.0044	-0.0153	0.1826	0.9333	VAD	0.7031	1.8264	0.7002	0.0083	0.0049	0.4599	0.4124	0.2648
ACD	charge.GCF.Davies2018.EUR1000G.txt.withAF.forMETA	-0.3392	0.1816	0.0618	-0.0112	0.0057	-0.2441	0.0784	0.0018	VAD	-0.3526	0.6626	0.5946	-0.0084	0.0059	-0.2256	0.1658	0.1738
ACD	charge.HCV.AdamsHH2017_1000G.EUR.GWAS.txt.sumstats.gz	-0.2792	0.2626	0.2878	-0.024	0.0051	-0.2131	0.1579	0.1773	VAD	NA	NA	NA	NA	NA	0.3922	0.3297	0.2342
ACD	charge.PWMH.Nyquist_1000G.EUR.GWAS	0.1609	0.1978	0.416	0.011	0.0042	0.1235	0.1336	0.3553	VAD	1.0793	2.6122	0.6795	0.0056	0.0045	0.6563	0.4058	0.1058
ACD	ferrari.FTDmeta.2014.txt.sumstats.gz	NA	NA	NA	-0.0584	1.1909	NA	NA	NA	VAD	NA	NA	NA	0.8561	0.4946	NA	NA	NA
ACD	igap.LOAD.Kunkle2019_stage1_1000G.EUR.GWAS	2.5302	0.8925	0.0046	0.2528	0.0152	2.0404	0.3459	3.6536e-09	VAD	1.2098	1.3792	0.3804	0.064	0.0074	1.1587	1.0524	0.2709
ACD	igap.LOAD.Schwartzentruber.KunkleandUKBBproxy.V2.nomerge.sumstats.gz	2.5115	1.0713	0.0191	0.1491	0.0272	1.8669	0.3176	4.1733e-09	VAD	0.7294	0.5899	0.2163	0.0563	0.0099	0.7653	0.4794	0.1104
ACD	megastroke.AS.Mega_1000G.EUR.GWAS	-0.1413	0.1765	0.4236	0.0321	0.0043	-0.0883	0.1175	0.4527	VAD	0.9332	2.3278	0.6885	0.0481	0.0046	0.5418	0.3555	0.1275
ACD	megastroke.CE.Mega_1000G.EUR.GWAS	-0.581	0.3562	0.1029	0.0284	0.0045	-0.4155	0.1873	0.0266	VAD	-0.4298	1.4646	0.7692	0.0347	0.0047	-0.2356	0.3403	0.4887
ACD	megastroke.IS.Mega_1000G.EUR.GWAS	-0.2397	0.1897	0.2064	0.027	0.0041	-0.1591	0.1156	0.1688	VAD	0.5153	1.2803	0.6873	0.0448	0.0044	0.305	0.272	0.2622
ACD	megastroke.LAS.Mega_1000G.EUR.GWAS	-2.0371	1.6889	0.2277	0.0324	0.0045	-1.4255	0.9768	0.1445	VAD	-0.0007	0.9758	0.9994	0.0245	0.0047	0.0379	0.5235	0.9423
ACD	megastroke.SVD.Mega_1000G.EUR.GWAS	-0.6139	0.4578	0.1799	0.032	0.0044	-0.4248	0.2759	0.1236	VAD	0.3763	1.0556	0.7215	0.0272	0.0047	0.2387	0.4123	0.5626
ACD	psy.ADHD_demontis.2019	-0.0225	0.1506	0.8813	0.0129	0.005	-0.0119	0.0906	0.8956	VAD	0.2494	0.4472	0.5771	-0.0003	0.0057	0.1539	0.173	0.3737
ACD	psy.ASD_grove.2019	-0.1501	0.2022	0.4578	0.0077	0.0049	-0.1036	0.1202	0.3887	VAD	NA	NA	NA	NA	NA	-0.263	0.2851	0.3564
ACD	psy.BIP_stahl.2019	0.0332	0.1233	0.7881	0.0094	0.005	0.0145	0.0876	0.8685	VAD	0.2286	0.5385	0.6712	0.003	0.005	0.1194	0.1634	0.4649
ACD	psy.MDD_Wray.2018	0.1415	0.1088	0.1934	0.0002	0.0051	0.1415	0.1088	0.1934	VAD	0.3165	0.7287	0.664	0.001	0.006	0.3165	0.7287	0.664
ACD	psy.SCZ_Ripke.2014	-0.0111	0.1068	0.9171	0.0154	0.0061	-0.0099	0.0757	0.8955	VAD	-0.1337	0.211	0.5262	0.0125	0.0062	-0.1108	0.1554	0.4758
ACD	UKB-ICBPmeta750k_DBPsummaryResults.txt.annotated	-0.0642	0.0865	0.458	0.0142	0.0059	-0.0443	0.0573	0.4388	VAD	0.3654	1.1434	0.7493	0.0165	0.007	0.2076	0.1582	0.1895
ACD	UKB-ICBPmeta750k_PPsummaryResults.txt.annotated	0.0149	0.0875	0.8644	0.0045	0.0069	0.0244	0.0593	0.6813	VAD	NA	NA	NA	NA	NA	0.2429	0.1981	0.2202
ACD	UKB-ICBPmeta750k_SBPsummaryResults.txt.annotated	-0.0246	0.0868	0.777	0.0106	0.0067	-0.0074	0.0587	0.8998	VAD	NA	NA	NA	NA	NA	0.2696	0.2067	0.192
ACD	ukbb.wooton.smkindex2019	-0.0095	0.0949	0.92	0.0152	0.0052	-0.0147	0.0666	0.8253	VAD	NA	NA	NA	NA	NA	0.1212	0.1454	0.4046
ACD	vrf.BMI.Yengo_1018_1000G.EUR.GWAS	0.1541	0.1488	0.3001	-0.0004	0.0079	0.088	0.0619	0.1554	VAD	NA	NA	NA	NA	NA	0.258	0.1745	0.1392
ACD	vrf.MIGRAINE.Gormley_without23_1000G.EUR.GWAS	0.2289	0.2067	0.2682	-0.013	0.0044	0.1563	0.1191	0.1895	VAD	NA	NA	NA	NA	NA	0.129	0.2692	0.6318
ACD	vrf.T2D.Xue2018.1000G.EUR.GWAS	0.0301	0.088	0.7324	0.0195	0.0063	0.0199	0.0735	0.7865	VAD	0.3297	0.4373	0.4508	0.0185	0.0068	0.3082	0.3696	0.4043
ACD	vrf.VTE_Germain2015.EUR	-0.1522	0.2719	0.5757	0.0119	0.0044	-0.1161	0.1757	0.5087	VAD	1.082	5.9653	0.8561	0.0063	0.005	0.5369	0.4541	0.2371
ACD	vrf.WillerCJ2013.jointGwasMc_HDL	0.3494	0.2027	0.0848	-0.0296	0.0059	0.2215	0.0791	0.0051	VAD	NA	NA	NA	NA	NA	-0.044	0.1539	0.7749
ACD	vrf.WillerCJ2013.jointGwasMc_LDL	-0.0085	0.1314	0.9485	0.009	0.0126	0.0908	0.0804	0.2589	VAD	NA	NA	NA	NA	NA	0.4702	0.5045	0.3513
ACD	vrf.WillerCJ2013.jointGwasMc_TG	-0.107	0.0947	0.2587	0.0147	0.0046	-0.0758	0.0621	0.222	VAD	NA	NA	NA	0.0117	0.0048	-0.0188	0.1429	0.8951
ACD	WMH_ALL.EUR.pdt10.IVW2.MAIN.filtered.out.final50k.sumstats.gz	0.338	0.2628	0.1984	0.0169	0.0058	0.2584	0.14	0.0649	VAD	0.8201	0.8116	0.3122	0.0131	0.0056	0.6749	0.3967	0.0888
		ACD												VaD

[truncated: 18 more sheets: Table S10 (MTAG results), Table S11 (CC-GWAS, ACD-AD), Table S12 (CC-GWAS, VaD-AD), Table S13 (CC-GWAS, ACD-Strok), Table S14 (TWAS results), Table S15 (Pathways, ACD), Table S16 (Pathways, VaD), Table S17 (GO-BP, ACD), Table S18 (GO-BP, VaD), Table S19 (Disease, ACD), Table S20 (Disease, VaD), Table S21 (geneset ana. ACD), Table S22 (geneset ana. VaD), Table S23 (PheWAS-SPRY2), Table S24 (GWAS-catalog, ACD), Table S25 (Drug_ACD), Table S26 (GNOVA), Table S27 (LDSR)]
